# Supplementary material for: A new β-octa­molybdate(VI) salt based on 1,4-bis­(2-methyl-1H-imidazol-1-yl)butane
Source: Acta Crystallogr Sect E Struct Rep Online. 2008 Nov 8;64(Pt 12):m1487. doi: 10.1107/S1600536808035022 (PMC2960135; doi:10.1107/S1600536808035022)
Supplement: Supplementary file 1 [file e-64-m1487-sup1.cif]

##############################################################################
###                                                                        ###
###        Electronic paper (Acta Crystallographica Section E)             ###
###                                                                        ###
##############################################################################
#                                                                            #
# This CIF contains the data in a paper accepted for publication in Acta     #
# Crystallographica Section E. It conforms to the requirements of Notes      #
# for Authors for Section E, and has been peer reviewed under the auspices   #
# of the IUCr Commission on Journals.                                        #
#                                                                            #
# Full details of the Crystallographic Information File format               #
# are given in the paper "The Crystallographic Information File (CIF):       #
# a New Standard Archive File for Crystallography" by S. R. Hall, F. H.      #
# Allen and I. D. Brown [Acta Cryst. (1991), A47, 655-685].                  #
#                                                                            #
# The current version of the core CIF dictionary is obtainable from          #
# ftp://ftp.iucr.org/pub/cif_core.dic. The current version number is 2.4.    #
#                                                                            #
# Software is freely available for graphical display of the structure(s) in  #
# this CIF.  For information consult the CIF home page http://www.iucr.org/  #
# cif/home.html                                                              #
#                                                                            #
# This file may be used for bona fide research purposes within the           #
# scientific community so long as proper attribution is given to the journal # 
# article from which it was obtained.                                        #
#                                                                            #
##############################################################################
                                             
data_global
_audit_creation_method     'SHELXL97'
_journal_date_recd_electronic     2008-09-12
_journal_date_accepted     2008-10-28
_journal_name_full     'Acta Crystallographica, Section E'
_journal_year     2008
_journal_volume     64
_journal_issue     12
_journal_page_first     m1487
_journal_page_last     m1487
_journal_paper_category     QM
_journal_coeditor_code     BG2208
_publ_contact_author_name     'Shun-Li Li'
_publ_contact_author_address
;
Department of Chemistry
Northeast Normal University
Changchun 130024
People's Republic of China
;
_publ_contact_author_email     lishunli@yahoo.cn
_publ_contact_author_fax     ?
_publ_contact_author_phone     +86-431-85098620
_publ_section_title
;
A new \b-octamolybdate salt based on
1,4-bis(2-methyl-1<i>H</i>-imidazol-1-yl)butane
;
loop_
    _publ_author_name
    _publ_author_footnote
    _publ_author_address
    'Shun-Li Li' .
;
Department of Chemistry
Northeast Normal University
Changchun 130024
People's Republic of China
;
    'Ke Tan' .
;
Biological Scientific and Technical College
Changchun University
Changchun 130022
People's Republic of China
;
_publ_section_synopsis     .
data_I
_audit_creation_method     SHELXL-97
_chemical_name_systematic
;
bis[2,2'-dimethyl-3,3'-(butane-1,4-diyl)diimidazol-1-ium] \b-octamolybdate
;
_chemical_name_common     ?
_chemical_formula_moiety     '2(C12 H20 N4 2+), Mo8 O26 4-'
_chemical_formula_sum     'C24 H40 Mo8 N8 O26'
_chemical_formula_iupac     '(C12 H20 N4)2 [Mo8 O26]'
_chemical_formula_weight     1624.16
_chemical_melting_point     ?
_symmetry_cell_setting     Triclinic
_symmetry_space_group_name_H-M     'P -1'
_symmetry_space_group_name_Hall     '-p1'
loop_
    _symmetry_equiv_pos_as_xyz
    'x, y, z'
    '-x, -y, -z'
_cell_length_a     10.5680(3)
_cell_length_b     11.4890(5)
_cell_length_c     11.5600(8)
_cell_angle_alpha     60.7770(10)
_cell_angle_beta     68.1550(10)
_cell_angle_gamma     70.4000(10)
_cell_volume     1116.29(10)
_cell_formula_units_Z     1
_cell_measurement_reflns_used     879
_cell_measurement_theta_min     2.09
_cell_measurement_theta_max     28.28
_cell_measurement_temperature     293(2)
_exptl_crystal_description     block
_exptl_crystal_colour     colorless
_exptl_crystal_size_max     0.27
_exptl_crystal_size_mid     0.26
_exptl_crystal_size_min     0.20
_exptl_crystal_density_diffrn     2.416
_exptl_crystal_density_meas     ?
_exptl_crystal_density_method     'not measured'
_exptl_crystal_F_000     784
_exptl_absorpt_coefficient_mu     2.267
_exptl_absorpt_correction_type     'multi-scan'
_exptl_absorpt_process_details     '(SADABS; Sheldrick, 1996)'
_exptl_absorpt_correction_T_min     0.49
_exptl_absorpt_correction_T_max     0.63
_exptl_special_details
;
;
_diffrn_ambient_temperature     293(2)
_diffrn_radiation_type     MoK\a
_diffrn_radiation_wavelength     0.71069
_diffrn_radiation_source     'fine-focus sealed tube'
_diffrn_radiation_monochromator     graphite
_diffrn_measurement_device_type     'Bruker APEX CCD area-detector'
_diffrn_measurement_method     \w
_diffrn_detector_area_resol_mean     ?
_diffrn_reflns_number     6962
_diffrn_reflns_av_R_equivalents     0.0157
_diffrn_reflns_av_sigmaI/netI     0.0398
_diffrn_reflns_theta_min     2.09
_diffrn_reflns_theta_max     28.28
_diffrn_reflns_theta_full     25.00
_diffrn_measured_fraction_theta_max     0.924
_diffrn_measured_fraction_theta_full     0.992
_diffrn_reflns_limit_h_min     -13
_diffrn_reflns_limit_h_max     13
_diffrn_reflns_limit_k_min     -8
_diffrn_reflns_limit_k_max     15
_diffrn_reflns_limit_l_min     -12
_diffrn_reflns_limit_l_max     15
_diffrn_standards_number     0
_diffrn_standards_interval_count     ?
_diffrn_standards_interval_time     ?
_diffrn_standards_decay_%     ?
_refine_special_details
;
Refinement of <i>F</i>^2^ against ALL reflections. The weighted <i>R</i>-factor
<i>wR</i> and goodness of fit <i>S</i> are based on <i>F</i>^2^, conventional
<i>R</i>-factors <i>R</i> are based on <i>F</i>, with <i>F</i> set to zero for
negative <i>F</i>^2^. The threshold expression of <i>F</i>^2^ >
\s(<i>F</i>^2^) is used only for calculating <i>R</i>-factors(gt) <i>etc</i>.
and is not relevant to the choice of reflections for refinement.
<i>R</i>-factors based on <i>F</i>^2^ are statistically about twice as large
as those based on <i>F</i>, and <i>R</i>- factors based on ALL data will be
even larger.
;
_reflns_number_total     5123
_reflns_number_gt     3776
_reflns_threshold_expression     I>2\s(I)
_refine_ls_structure_factor_coef     Fsqd
_refine_ls_matrix_type     full
_refine_ls_R_factor_all     0.0476
_refine_ls_R_factor_gt     0.0318
_refine_ls_wR_factor_gt     0.0717
_refine_ls_wR_factor_ref     0.0790
_refine_ls_goodness_of_fit_ref     1.042
_refine_ls_restrained_S_all     1.042
_refine_ls_number_reflns     5123
_refine_ls_number_parameters     306
_refine_ls_number_restraints     2
_refine_ls_hydrogen_treatment     mixed
_refine_ls_weighting_scheme     calc
_refine_ls_weighting_details
                 'calc w=1/[\s^2^(Fo^2^)+(0.0329P)^2^] where P=(Fo^2^+2Fc^2^)/3'
_atom_sites_solution_hydrogens     geom
_atom_sites_solution_primary     direct
_atom_sites_solution_secondary     difmap
_refine_ls_shift/su_max     0.001
_refine_ls_shift/su_mean     0.000
_refine_diff_density_max     0.529
_refine_diff_density_min     -0.707
_refine_ls_extinction_method     none
_refine_ls_extinction_coef     ?
loop_
    _atom_type_symbol
    _atom_type_description
    _atom_type_scat_dispersion_real
    _atom_type_scat_dispersion_imag
    _atom_type_scat_source
    'C' 'C' 0.0033 0.0016
                         'International Tables Vol C Tables 4.2.6.8 and 6.1.1.4'
    'H' 'H' 0.0000 0.0000
                         'International Tables Vol C Tables 4.2.6.8 and 6.1.1.4'
    'O' 'O' 0.0106 0.0060
                         'International Tables Vol C Tables 4.2.6.8 and 6.1.1.4'
    'Mo' 'Mo' -1.6832 0.6857
                         'International Tables Vol C Tables 4.2.6.8 and 6.1.1.4'
    'N' 'N' 0.0061 0.0033
                         'International Tables Vol C Tables 4.2.6.8 and 6.1.1.4'
_computing_data_collection     'SMART (Bruker, 1999)'
_computing_cell_refinement     'SMART (Bruker, 1999)'
_computing_data_reduction     'SAINT (Bruker, 1999)'
_computing_structure_solution     'SHELXS97 (Sheldrick, 2008)'
_computing_structure_refinement     'SHELXL97 (Sheldrick, 2008)'
_computing_molecular_graphics     'SHELXTL-Plus (Sheldrick, 2008)'
_computing_publication_material     'SHELXL97 (Sheldrick, 2008)'
loop_
    _atom_site_type_symbol
    _atom_site_label
    _atom_site_fract_x
    _atom_site_fract_y
    _atom_site_fract_z
    _atom_site_U_iso_or_equiv
    _atom_site_adp_type
    _atom_site_calc_flag
    _atom_site_refinement_flags
    _atom_site_occupancy
    _atom_site_disorder_assembly
    _atom_site_disorder_group
    C C1 0.4508(5) 0.2008(5) 0.1689(5) 0.0480(13) Uani d . 1 . .
    H H1 0.5040 0.1222 0.2199 0.058 Uiso calc R 1 . .
    C C2 0.4674(5) 0.2537(5) 0.0338(5) 0.0516(14) Uani d . 1 . .
    H H2 0.5345 0.2198 -0.0273 0.062 Uiso calc R 1 . .
    C C3 0.2898(5) 0.3852(5) 0.1169(5) 0.0398(12) Uani d . 1 . .
    C C4 0.1745(7) 0.4991(6) 0.1210(6) 0.078(2) Uani d . 1 . .
    H H4A 0.0929 0.4647 0.1863 0.117 Uiso calc R 1 . .
    H H4B 0.1566 0.5524 0.0320 0.117 Uiso calc R 1 . .
    H H4C 0.1983 0.5547 0.1475 0.117 Uiso calc R 1 . .
    C C5 0.2836(5) 0.2607(5) 0.3649(4) 0.0455(13) Uani d . 1 . .
    H H5A 0.2434 0.3477 0.3706 0.055 Uiso calc R 1 . .
    H H5B 0.3589 0.2175 0.4099 0.055 Uiso calc R 1 . .
    C C6 0.1756(5) 0.1742(5) 0.4387(4) 0.0357(11) Uani d . 1 . .
    H H6A 0.2156 0.0864 0.4349 0.043 Uiso calc R 1 . .
    H H6B 0.1002 0.2167 0.3940 0.043 Uiso calc R 1 . .
    C C7 0.1188(5) 0.1543(5) 0.5889(5) 0.0454(13) Uani d . 1 . .
    H H7A 0.1859 0.0893 0.6405 0.055 Uiso calc R 1 . .
    H H7B 0.1035 0.2398 0.5943 0.055 Uiso calc R 1 . .
    C C8 -0.0135(5) 0.1044(5) 0.6487(4) 0.0380(11) Uani d . 1 . .
    H H8A -0.0808 0.1724 0.5989 0.046 Uiso calc R 1 . .
    H H8B 0.0018 0.0228 0.6362 0.046 Uiso calc R 1 . .
    C C9 -0.0909(5) 0.1582(4) 0.8570(5) 0.0333(10) Uani d . 1 . .
    H H9 -0.0603 0.2401 0.8147 0.040 Uiso calc R 1 . .
    C C10 -0.1608(5) 0.1011(5) 0.9878(5) 0.0375(11) Uani d . 1 . .
    H H10 -0.1887 0.1351 1.0536 0.045 Uiso calc R 1 . .
    C C11 -0.1292(4) -0.0326(4) 0.8885(4) 0.0305(10) Uani d . 1 . .
    C C12 -0.1334(6) -0.1486(5) 0.8684(5) 0.0504(14) Uani d . 1 . .
    H H12A -0.2059 -0.1234 0.8248 0.076 Uiso calc R 1 . .
    H H12B -0.1511 -0.2244 0.9557 0.076 Uiso calc R 1 . .
    H H12C -0.0458 -0.1735 0.8117 0.076 Uiso calc R 1 . .
    O O1 0.8514(3) 0.1866(3) 0.4043(3) 0.0368(8) Uani d . 1 . .
    O O2 0.7405(3) 0.2236(3) 0.2112(3) 0.0440(8) Uani d . 1 . .
    O O3 0.6495(3) 0.1219(3) 0.7129(3) 0.0382(8) Uani d . 1 . .
    O O4 0.3883(3) 0.1137(3) 0.7404(3) 0.0358(7) Uani d . 1 . .
    O O5 0.5723(3) 0.1829(3) 0.4809(3) 0.0296(7) Uani d . 1 . .
    O O6 0.3415(3) 0.3836(3) 0.5375(3) 0.0242(6) Uani d . 1 . .
    O O7 0.6125(3) 0.3992(3) 0.4802(3) 0.0224(6) Uani d . 1 . .
    O O8 0.2891(3) 0.6211(3) 0.3047(3) 0.0350(7) Uani d . 1 . .
    O O9 0.5161(3) 0.4268(3) 0.2790(3) 0.0280(6) Uani d . 1 . .
    O O10 0.7738(3) 0.4496(3) 0.2258(3) 0.0289(7) Uani d . 1 . .
    O O11 0.9029(3) 0.4409(3) 0.4018(3) 0.0368(8) Uani d . 1 . .
    O O12 0.8404(3) 0.6795(3) 0.1956(3) 0.0368(7) Uani d . 1 . .
    O O13 0.5532(3) 0.6534(3) 0.2769(3) 0.0228(6) Uani d . 1 . .
    Mo Mo1 0.71426(4) 0.27605(4) 0.33399(4) 0.02625(10) Uani d . 1 . .
    Mo Mo2 0.42574(3) 0.52592(3) 0.37192(3) 0.02135(9) Uani d . 1 . .
    Mo Mo3 0.51296(4) 0.21069(3) 0.64292(4) 0.02435(10) Uani d . 1 . .
    Mo Mo4 0.77331(3) 0.54199(3) 0.32507(3) 0.02360(10) Uani d . 1 . .
    N N1 0.3404(4) 0.2840(4) 0.2189(4) 0.0347(9) Uani d . 1 . .
    N N2 0.3664(4) 0.3676(4) 0.0030(4) 0.0434(10) Uani d D 1 . .
    H H2N 0.355(5) 0.420(4) -0.079(2) 0.064 Uiso d D 1 . .
    N N3 -0.0723(3) 0.0740(3) 0.7959(3) 0.0266(8) Uani d . 1 . .
    N N4 -0.1830(4) -0.0186(4) 1.0052(4) 0.0362(9) Uani d D 1 . .
    H H4N -0.220(5) -0.079(4) 1.082(3) 0.054 Uiso d D 1 . .
loop_
    _atom_site_aniso_label
    _atom_site_aniso_U_11
    _atom_site_aniso_U_22
    _atom_site_aniso_U_33
    _atom_site_aniso_U_12
    _atom_site_aniso_U_13
    _atom_site_aniso_U_23
    C1 0.042(3) 0.046(3) 0.040(3) -0.004(2) -0.010(2) -0.009(2)
    C2 0.042(3) 0.059(4) 0.039(3) -0.003(3) 0.007(2) -0.025(3)
    C3 0.044(3) 0.037(3) 0.028(2) -0.013(2) 0.003(2) -0.012(2)
    C4 0.091(5) 0.053(4) 0.048(4) 0.012(3) -0.003(3) -0.018(3)
    C5 0.056(3) 0.065(4) 0.022(2) -0.035(3) -0.003(2) -0.013(2)
    C6 0.039(3) 0.045(3) 0.024(2) -0.016(2) 0.002(2) -0.016(2)
    C7 0.047(3) 0.063(4) 0.028(3) -0.028(3) 0.004(2) -0.018(2)
    C8 0.043(3) 0.050(3) 0.023(2) -0.020(2) 0.000(2) -0.017(2)
    C9 0.036(3) 0.028(2) 0.034(3) -0.0015(19) -0.010(2) -0.013(2)
    C10 0.038(3) 0.048(3) 0.030(3) -0.001(2) -0.008(2) -0.024(2)
    C11 0.029(2) 0.035(3) 0.027(2) -0.0091(19) -0.0080(19) -0.011(2)
    C12 0.064(4) 0.051(3) 0.043(3) -0.025(3) -0.012(3) -0.017(3)
    O1 0.0320(17) 0.0321(18) 0.0421(19) 0.0006(14) -0.0092(15) -0.0167(15)
    O2 0.054(2) 0.050(2) 0.0372(19) -0.0100(17) -0.0053(16) -0.0287(17)
    O3 0.0367(18) 0.0301(17) 0.0383(18) 0.0010(14) -0.0130(15) -0.0093(14)
    O4 0.0330(17) 0.0286(17) 0.0356(18) -0.0082(13) -0.0006(14) -0.0100(14)
    O5 0.0331(16) 0.0244(15) 0.0319(16) -0.0076(13) -0.0042(13) -0.0139(13)
    O6 0.0260(15) 0.0217(14) 0.0251(15) -0.0066(12) -0.0046(12) -0.0100(12)
    O7 0.0222(14) 0.0224(14) 0.0195(14) -0.0035(11) -0.0025(11) -0.0087(12)
    O8 0.0335(17) 0.0356(18) 0.0318(17) -0.0043(14) -0.0144(14) -0.0081(14)
    O9 0.0282(16) 0.0340(17) 0.0226(15) -0.0049(13) -0.0037(12) -0.0149(13)
    O10 0.0288(16) 0.0342(17) 0.0223(15) -0.0055(13) 0.0011(12) -0.0164(13)
    O11 0.0273(16) 0.0384(19) 0.0373(18) -0.0035(14) -0.0056(14) -0.0139(15)
    O12 0.0338(17) 0.0374(18) 0.0343(18) -0.0156(14) -0.0015(14) -0.0109(14)
    O13 0.0231(14) 0.0254(15) 0.0178(14) -0.0056(12) -0.0043(11) -0.0074(12)
    Mo1 0.0270(2) 0.0275(2) 0.02393(19) -0.00334(15) -0.00188(15) -0.01489(16)
    Mo2 0.02117(18) 0.02459(19) 0.01723(18) -0.00511(14) -0.00434(13)
                                                                    -0.00779(14)
    Mo3 0.02464(19) 0.02039(19) 0.02227(19) -0.00412(14) -0.00317(15)
                                                                    -0.00671(15)
    Mo4 0.01997(18) 0.0257(2) 0.02189(19) -0.00583(14) -0.00081(14) -0.00971(15)
    N1 0.041(2) 0.040(2) 0.025(2) -0.0187(18) -0.0054(17) -0.0099(17)
    N2 0.047(2) 0.041(3) 0.022(2) -0.008(2) 0.0007(19) -0.0061(18)
    N3 0.0265(18) 0.033(2) 0.0194(17) -0.0074(15) -0.0018(14) -0.0118(15)
    N4 0.035(2) 0.046(3) 0.0212(19) -0.0169(19) 0.0011(17) -0.0095(18)
_geom_special_details
;
All e.s.d.'s (except the e.s.d. in the dihedral angle between two l.s. planes)
are estimated using the full covariance matrix. The cell e.s.d.'s are taken
into account individually in the estimation of e.s.d.'s in distances, angles
and torsion angles; correlations between e.s.d.'s in cell parameters are only
used when they are defined by crystal symmetry. An approximate (isotropic)
treatment of cell e.s.d.'s is used for estimating e.s.d.'s involving l.s.
planes.
;
loop_
    _geom_bond_atom_site_label_1
    _geom_bond_atom_site_label_2
    _geom_bond_site_symmetry_2
    _geom_bond_distance
    _geom_bond_publ_flag
    C1 C2 . 1.334(7) ?
    C1 N1 . 1.378(6) ?
    C1 H1 . 0.9300 ?
    C2 N2 . 1.367(6) ?
    C2 H2 . 0.9300 ?
    C3 N1 . 1.319(6) ?
    C3 N2 . 1.337(6) ?
    C3 C4 . 1.465(7) ?
    C4 H4A . 0.9600 ?
    C4 H4B . 0.9600 ?
    C4 H4C . 0.9600 ?
    C5 N1 . 1.481(5) ?
    C5 C6 . 1.492(6) ?
    C5 H5A . 0.9700 ?
    C5 H5B . 0.9700 ?
    C6 C7 . 1.535(6) ?
    C6 H6A . 0.9700 ?
    C6 H6B . 0.9700 ?
    C7 C8 . 1.480(6) ?
    C7 H7A . 0.9700 ?
    C7 H7B . 0.9700 ?
    C8 N3 . 1.478(5) ?
    C8 H8A . 0.9700 ?
    C8 H8B . 0.9700 ?
    C9 C10 . 1.337(6) ?
    C9 N3 . 1.382(5) ?
    C9 H9 . 0.9300 ?
    C10 N4 . 1.377(6) ?
    C10 H10 . 0.9300 ?
    C11 N3 . 1.320(5) ?
    C11 N4 . 1.322(5) ?
    C11 C12 . 1.477(6) ?
    C12 H12A . 0.9600 ?
    C12 H12B . 0.9600 ?
    C12 H12C . 0.9600 ?
    O1 Mo1 . 1.697(3) ?
    O2 Mo1 . 1.699(3) ?
    O3 Mo3 . 1.688(3) ?
    O4 Mo3 . 1.703(3) ?
    O5 Mo3 . 1.892(3) ?
    O5 Mo1 . 1.920(3) ?
    O6 Mo2 . 1.945(3) ?
    O6 Mo3 . 2.362(3) ?
    O7 Mo3 . 2.327(2) ?
    O7 Mo4 . 2.350(3) ?
    O7 Mo2 . 2.390(3) ?
    O7 Mo1 . 2.444(3) ?
    O8 Mo2 . 1.682(3) ?
    O9 Mo2 . 1.750(3) ?
    O9 Mo1 . 2.296(3) ?
    O10 Mo4 . 1.904(3) ?
    O10 Mo1 . 1.938(3) ?
    O11 Mo4 . 1.686(3) ?
    O12 Mo4 . 1.700(3) ?
    O13 Mo2 . 1.954(3) ?
    O13 Mo4 . 2.373(3) ?
    Mo2 Mo4 2_666 3.2019(5) ?
    Mo2 Mo3 2_666 3.2144(5) ?
    Mo4 O6 2_666 1.981(3) ?
    N2 H2N . 0.87(3) ?
    N4 H4N . 0.86(3) ?
loop_
    _geom_angle_atom_site_label_1
    _geom_angle_atom_site_label_2
    _geom_angle_atom_site_label_3
    _geom_angle_site_symmetry_1
    _geom_angle_site_symmetry_3
    _geom_angle
    _geom_angle_publ_flag
    C2 C1 N1 . . 107.4(4) ?
    C2 C1 H1 . . 126.3 ?
    N1 C1 H1 . . 126.3 ?
    C1 C2 N2 . . 106.5(4) ?
    C1 C2 H2 . . 126.8 ?
    N2 C2 H2 . . 126.8 ?
    N1 C3 N2 . . 106.9(4) ?
    N1 C3 C4 . . 128.6(5) ?
    N2 C3 C4 . . 124.6(5) ?
    C3 C4 H4A . . 109.5 ?
    C3 C4 H4B . . 109.5 ?
    H4A C4 H4B . . 109.5 ?
    C3 C4 H4C . . 109.5 ?
    H4A C4 H4C . . 109.5 ?
    H4B C4 H4C . . 109.5 ?
    N1 C5 C6 . . 112.8(4) ?
    N1 C5 H5A . . 109.0 ?
    C6 C5 H5A . . 109.0 ?
    N1 C5 H5B . . 109.0 ?
    C6 C5 H5B . . 109.0 ?
    H5A C5 H5B . . 107.8 ?
    C5 C6 C7 . . 110.9(4) ?
    C5 C6 H6A . . 109.5 ?
    C7 C6 H6A . . 109.5 ?
    C5 C6 H6B . . 109.5 ?
    C7 C6 H6B . . 109.5 ?
    H6A C6 H6B . . 108.1 ?
    C8 C7 C6 . . 109.9(4) ?
    C8 C7 H7A . . 109.7 ?
    C6 C7 H7A . . 109.7 ?
    C8 C7 H7B . . 109.7 ?
    C6 C7 H7B . . 109.7 ?
    H7A C7 H7B . . 108.2 ?
    N3 C8 C7 . . 114.0(4) ?
    N3 C8 H8A . . 108.8 ?
    C7 C8 H8A . . 108.8 ?
    N3 C8 H8B . . 108.8 ?
    C7 C8 H8B . . 108.8 ?
    H8A C8 H8B . . 107.6 ?
    C10 C9 N3 . . 107.8(4) ?
    C10 C9 H9 . . 126.1 ?
    N3 C9 H9 . . 126.1 ?
    C9 C10 N4 . . 106.0(4) ?
    C9 C10 H10 . . 127.0 ?
    N4 C10 H10 . . 127.0 ?
    N3 C11 N4 . . 108.0(4) ?
    N3 C11 C12 . . 127.0(4) ?
    N4 C11 C12 . . 125.0(4) ?
    C11 C12 H12A . . 109.5 ?
    C11 C12 H12B . . 109.5 ?
    H12A C12 H12B . . 109.5 ?
    C11 C12 H12C . . 109.5 ?
    H12A C12 H12C . . 109.5 ?
    H12B C12 H12C . . 109.5 ?
    Mo3 O5 Mo1 . . 117.70(14) ?
    Mo2 O6 Mo4 . 2_666 109.31(12) ?
    Mo2 O6 Mo3 . . 110.72(12) ?
    Mo4 O6 Mo3 2_666 . 104.16(11) ?
    Mo2 O7 Mo3 2_666 . 92.33(9) ?
    Mo2 O7 Mo4 2_666 . 91.22(10) ?
    Mo3 O7 Mo4 . . 163.12(12) ?
    Mo2 O7 Mo2 2_666 . 104.06(10) ?
    Mo3 O7 Mo2 . . 97.67(9) ?
    Mo4 O7 Mo2 . . 97.46(9) ?
    Mo2 O7 Mo1 2_666 . 163.93(13) ?
    Mo3 O7 Mo1 . . 86.24(8) ?
    Mo4 O7 Mo1 . . 85.80(8) ?
    Mo2 O7 Mo1 . . 91.98(9) ?
    Mo2 O9 Mo1 . . 117.87(14) ?
    Mo4 O10 Mo1 . . 116.36(13) ?
    Mo2 O13 Mo3 . 2_666 108.94(12) ?
    Mo2 O13 Mo4 . . 110.49(11) ?
    Mo3 O13 Mo4 2_666 . 103.28(11) ?
    O1 Mo1 O2 . . 104.71(15) ?
    O1 Mo1 O5 . . 99.04(13) ?
    O2 Mo1 O5 . . 103.61(14) ?
    O1 Mo1 O10 . . 98.14(13) ?
    O2 Mo1 O10 . . 101.72(14) ?
    O5 Mo1 O10 . . 144.48(11) ?
    O1 Mo1 O9 . . 163.59(12) ?
    O2 Mo1 O9 . . 91.61(13) ?
    O5 Mo1 O9 . . 78.38(11) ?
    O10 Mo1 O9 . . 76.43(11) ?
    O1 Mo1 O7 . . 93.85(12) ?
    O2 Mo1 O7 . . 161.41(13) ?
    O5 Mo1 O7 . . 73.80(10) ?
    O10 Mo1 O7 . . 74.23(10) ?
    O9 Mo1 O7 . . 69.81(9) ?
    O8 Mo2 O9 . . 104.33(14) ?
    O8 Mo2 O6 . . 101.53(13) ?
    O9 Mo2 O6 . . 96.72(12) ?
    O8 Mo2 O13 . . 101.33(13) ?
    O9 Mo2 O13 . . 95.61(12) ?
    O6 Mo2 O13 . . 150.39(11) ?
    O8 Mo2 O7 . 2_666 99.39(13) ?
    O9 Mo2 O7 . 2_666 156.26(12) ?
    O6 Mo2 O7 . 2_666 79.18(10) ?
    O13 Mo2 O7 . 2_666 78.73(10) ?
    O8 Mo2 O7 . . 175.33(12) ?
    O9 Mo2 O7 . . 80.34(11) ?
    O6 Mo2 O7 . . 77.54(10) ?
    O13 Mo2 O7 . . 78.15(10) ?
    O7 Mo2 O7 2_666 . 75.94(10) ?
    O8 Mo2 Mo4 . 2_666 90.41(10) ?
    O9 Mo2 Mo4 . 2_666 132.43(9) ?
    O6 Mo2 Mo4 . 2_666 35.72(8) ?
    O13 Mo2 Mo4 . 2_666 125.92(8) ?
    O7 Mo2 Mo4 2_666 2_666 47.21(7) ?
    O7 Mo2 Mo4 . 2_666 86.22(6) ?
    O8 Mo2 Mo3 . 2_666 90.58(10) ?
    O9 Mo2 Mo3 . 2_666 131.56(9) ?
    O6 Mo2 Mo3 . 2_666 125.49(8) ?
    O13 Mo2 Mo3 . 2_666 35.96(8) ?
    O7 Mo2 Mo3 2_666 2_666 46.33(7) ?
    O7 Mo2 Mo3 . 2_666 86.33(6) ?
    Mo4 Mo2 Mo3 2_666 2_666 92.286(13) ?
    O3 Mo3 O4 . . 104.79(15) ?
    O3 Mo3 O5 . . 101.97(14) ?
    O4 Mo3 O5 . . 101.64(14) ?
    O3 Mo3 O13 . 2_666 97.07(13) ?
    O4 Mo3 O13 . 2_666 100.09(13) ?
    O5 Mo3 O13 . 2_666 146.22(11) ?
    O3 Mo3 O7 . . 96.22(12) ?
    O4 Mo3 O7 . . 158.65(12) ?
    O5 Mo3 O7 . . 77.19(10) ?
    O13 Mo3 O7 2_666 . 73.19(10) ?
    O3 Mo3 O6 . . 165.01(12) ?
    O4 Mo3 O6 . . 87.24(12) ?
    O5 Mo3 O6 . . 83.90(11) ?
    O13 Mo3 O6 2_666 . 71.63(10) ?
    O7 Mo3 O6 . . 71.41(9) ?
    O3 Mo3 Mo2 . 2_666 86.46(11) ?
    O4 Mo3 Mo2 . 2_666 135.19(10) ?
    O5 Mo3 Mo2 . 2_666 118.52(8) ?
    O13 Mo3 Mo2 2_666 2_666 35.10(7) ?
    O7 Mo3 Mo2 . 2_666 41.34(6) ?
    O6 Mo3 Mo2 . 2_666 78.65(6) ?
    O11 Mo4 O12 . . 104.90(15) ?
    O11 Mo4 O10 . . 101.89(14) ?
    O12 Mo4 O10 . . 101.07(14) ?
    O11 Mo4 O6 . 2_666 98.62(13) ?
    O12 Mo4 O6 . 2_666 100.79(13) ?
    O10 Mo4 O6 . 2_666 144.88(11) ?
    O11 Mo4 O7 . . 94.31(12) ?
    O12 Mo4 O7 . . 160.60(12) ?
    O10 Mo4 O7 . . 77.14(10) ?
    O6 Mo4 O7 2_666 . 73.14(10) ?
    O11 Mo4 O13 . . 164.42(12) ?
    O12 Mo4 O13 . . 89.13(12) ?
    O10 Mo4 O13 . . 81.58(11) ?
    O6 Mo4 O13 2_666 . 71.62(10) ?
    O7 Mo4 O13 . . 71.48(9) ?
    O11 Mo4 Mo2 . 2_666 86.16(10) ?
    O12 Mo4 Mo2 . 2_666 135.73(11) ?
    O10 Mo4 Mo2 . 2_666 118.71(8) ?
    O6 Mo4 Mo2 2_666 2_666 34.97(7) ?
    O7 Mo4 Mo2 . 2_666 41.57(6) ?
    O13 Mo4 Mo2 . 2_666 78.96(6) ?
    C3 N1 C1 . . 109.3(4) ?
    C3 N1 C5 . . 125.2(4) ?
    C1 N1 C5 . . 125.4(4) ?
    C3 N2 C2 . . 109.9(4) ?
    C3 N2 H2N . . 126(3) ?
    C2 N2 H2N . . 125(3) ?
    C11 N3 C9 . . 108.5(4) ?
    C11 N3 C8 . . 125.1(4) ?
    C9 N3 C8 . . 126.1(4) ?
    C11 N4 C10 . . 109.8(4) ?
    C11 N4 H4N . . 125(4) ?
    C10 N4 H4N . . 125(4) ?
loop_
    _geom_torsion_atom_site_label_1
    _geom_torsion_atom_site_label_2
    _geom_torsion_atom_site_label_3
    _geom_torsion_atom_site_label_4
    _geom_torsion_site_symmetry_1
    _geom_torsion_site_symmetry_2
    _geom_torsion_site_symmetry_3
    _geom_torsion_site_symmetry_4
    _geom_torsion
    _geom_torsion_publ_flag
    N1 C1 C2 N2 . . . . -0.6(6) ?
    N1 C5 C6 C7 . . . . -179.3(4) ?
    C5 C6 C7 C8 . . . . 163.4(4) ?
    C6 C7 C8 N3 . . . . 176.4(4) ?
    N3 C9 C10 N4 . . . . 0.5(5) ?
    Mo3 O5 Mo1 O1 . . . . 71.31(18) ?
    Mo3 O5 Mo1 O2 . . . . 178.95(16) ?
    Mo3 O5 Mo1 O10 . . . . -46.7(3) ?
    Mo3 O5 Mo1 O9 . . . . -92.21(16) ?
    Mo3 O5 Mo1 O7 . . . . -20.10(14) ?
    Mo4 O10 Mo1 O1 . . . . -69.16(17) ?
    Mo4 O10 Mo1 O2 . . . . -176.11(16) ?
    Mo4 O10 Mo1 O5 . . . . 49.1(3) ?
    Mo4 O10 Mo1 O9 . . . . 95.07(15) ?
    Mo4 O10 Mo1 O7 . . . . 22.57(13) ?
    Mo2 O9 Mo1 O1 . . . . -5.8(5) ?
    Mo2 O9 Mo1 O2 . . . . -179.75(17) ?
    Mo2 O9 Mo1 O5 . . . . 76.68(16) ?
    Mo2 O9 Mo1 O10 . . . . -78.08(16) ?
    Mo2 O9 Mo1 O7 . . . . -0.15(13) ?
    Mo2 O7 Mo1 O1 2_666 . . . 1.4(5) ?
    Mo3 O7 Mo1 O1 . . . . -83.95(12) ?
    Mo4 O7 Mo1 O1 . . . . 81.15(12) ?
    Mo2 O7 Mo1 O1 . . . . 178.50(11) ?
    Mo2 O7 Mo1 O2 2_666 . . . -175.8(4) ?
    Mo3 O7 Mo1 O2 . . . . 98.9(4) ?
    Mo4 O7 Mo1 O2 . . . . -96.0(4) ?
    Mo2 O7 Mo1 O2 . . . . 1.3(4) ?
    Mo2 O7 Mo1 O5 2_666 . . . 99.7(5) ?
    Mo3 O7 Mo1 O5 . . . . 14.36(10) ?
    Mo4 O7 Mo1 O5 . . . . 179.46(11) ?
    Mo2 O7 Mo1 O5 . . . . -83.20(11) ?
    Mo2 O7 Mo1 O10 2_666 . . . -96.0(5) ?
    Mo3 O7 Mo1 O10 . . . . 178.68(11) ?
    Mo4 O7 Mo1 O10 . . . . -16.22(10) ?
    Mo2 O7 Mo1 O10 . . . . 81.12(11) ?
    Mo2 O7 Mo1 O9 2_666 . . . -177.0(5) ?
    Mo3 O7 Mo1 O9 . . . . 97.65(10) ?
    Mo4 O7 Mo1 O9 . . . . -97.25(10) ?
    Mo2 O7 Mo1 O9 . . . . 0.09(8) ?
    Mo1 O9 Mo2 O8 . . . . -179.70(14) ?
    Mo1 O9 Mo2 O6 . . . . -75.94(15) ?
    Mo1 O9 Mo2 O13 . . . . 77.08(15) ?
    Mo1 O9 Mo2 O7 . . . 2_666 2.4(4) ?
    Mo1 O9 Mo2 O7 . . . . 0.14(12) ?
    Mo1 O9 Mo2 Mo4 . . . 2_666 -75.60(17) ?
    Mo1 O9 Mo2 Mo3 . . . 2_666 76.39(16) ?
    Mo4 O6 Mo2 O8 2_666 . . . -74.26(16) ?
    Mo3 O6 Mo2 O8 . . . . 171.55(14) ?
    Mo4 O6 Mo2 O9 2_666 . . . 179.57(13) ?
    Mo3 O6 Mo2 O9 . . . . 65.39(14) ?
    Mo4 O6 Mo2 O13 2_666 . . . 65.6(3) ?
    Mo3 O6 Mo2 O13 . . . . -48.6(3) ?
    Mo4 O6 Mo2 O7 2_666 . . 2_666 23.24(12) ?
    Mo3 O6 Mo2 O7 . . . 2_666 -90.94(12) ?
    Mo4 O6 Mo2 O7 2_666 . . . 101.06(13) ?
    Mo3 O6 Mo2 O7 . . . . -13.13(10) ?
    Mo3 O6 Mo2 Mo4 . . . 2_666 -114.19(18) ?
    Mo4 O6 Mo2 Mo3 2_666 . . 2_666 24.83(16) ?
    Mo3 O6 Mo2 Mo3 . . . 2_666 -89.36(11) ?
    Mo3 O13 Mo2 O8 2_666 . . . 75.02(15) ?
    Mo4 O13 Mo2 O8 . . . . -172.19(13) ?
    Mo3 O13 Mo2 O9 2_666 . . . -179.12(13) ?
    Mo4 O13 Mo2 O9 . . . . -66.32(14) ?
    Mo3 O13 Mo2 O6 2_666 . . . -64.9(3) ?
    Mo4 O13 Mo2 O6 . . . . 47.9(3) ?
    Mo3 O13 Mo2 O7 2_666 . . 2_666 -22.44(12) ?
    Mo4 O13 Mo2 O7 . . . 2_666 90.36(12) ?
    Mo3 O13 Mo2 O7 2_666 . . . -100.24(12) ?
    Mo4 O13 Mo2 O7 . . . . 12.55(10) ?
    Mo3 O13 Mo2 Mo4 2_666 . . 2_666 -23.85(15) ?
    Mo4 O13 Mo2 Mo4 . . . 2_666 88.95(11) ?
    Mo4 O13 Mo2 Mo3 . . . 2_666 112.80(16) ?
    Mo2 O7 Mo2 O9 2_666 . . . 179.05(13) ?
    Mo3 O7 Mo2 O9 . . . . -86.59(12) ?
    Mo4 O7 Mo2 O9 . . . . 85.91(12) ?
    Mo1 O7 Mo2 O9 . . . . -0.12(10) ?
    Mo2 O7 Mo2 O6 2_666 . . . -81.79(12) ?
    Mo3 O7 Mo2 O6 . . . . 12.57(10) ?
    Mo4 O7 Mo2 O6 . . . . -174.94(12) ?
    Mo1 O7 Mo2 O6 . . . . 99.04(10) ?
    Mo2 O7 Mo2 O13 2_666 . . . 81.18(12) ?
    Mo3 O7 Mo2 O13 . . . . 175.54(12) ?
    Mo4 O7 Mo2 O13 . . . . -11.97(10) ?
    Mo1 O7 Mo2 O13 . . . . -97.99(10) ?
    Mo2 O7 Mo2 O7 2_666 . . 2_666 0.0 ?
    Mo3 O7 Mo2 O7 . . . 2_666 94.36(11) ?
    Mo4 O7 Mo2 O7 . . . 2_666 -93.14(11) ?
    Mo1 O7 Mo2 O7 . . . 2_666 -179.17(14) ?
    Mo2 O7 Mo2 Mo4 2_666 . . 2_666 -46.75(8) ?
    Mo3 O7 Mo2 Mo4 . . . 2_666 47.61(7) ?
    Mo4 O7 Mo2 Mo4 . . . 2_666 -139.89(7) ?
    Mo1 O7 Mo2 Mo4 . . . 2_666 134.08(6) ?
    Mo2 O7 Mo2 Mo3 2_666 . . 2_666 45.79(8) ?
    Mo3 O7 Mo2 Mo3 . . . 2_666 140.15(7) ?
    Mo4 O7 Mo2 Mo3 . . . 2_666 -47.35(7) ?
    Mo1 O7 Mo2 Mo3 . . . 2_666 -133.38(6) ?
    Mo1 O5 Mo3 O3 . . . . -72.93(18) ?
    Mo1 O5 Mo3 O4 . . . . 179.01(15) ?
    Mo1 O5 Mo3 O13 . . . 2_666 50.0(3) ?
    Mo1 O5 Mo3 O7 . . . . 20.83(14) ?
    Mo1 O5 Mo3 O6 . . . . 93.10(15) ?
    Mo1 O5 Mo3 Mo2 . . . 2_666 19.56(18) ?
    Mo2 O7 Mo3 O3 2_666 . . . -77.41(13) ?
    Mo4 O7 Mo3 O3 . . . . 24.5(5) ?
    Mo2 O7 Mo3 O3 . . . . 178.06(13) ?
    Mo1 O7 Mo3 O3 . . . . 86.56(12) ?
    Mo2 O7 Mo3 O4 2_666 . . . 92.4(3) ?
    Mo4 O7 Mo3 O4 . . . . -165.6(4) ?
    Mo2 O7 Mo3 O4 . . . . -12.1(4) ?
    Mo1 O7 Mo3 O4 . . . . -103.6(3) ?
    Mo2 O7 Mo3 O5 2_666 . . . -178.32(12) ?
    Mo4 O7 Mo3 O5 . . . . -76.4(4) ?
    Mo2 O7 Mo3 O5 . . . . 77.15(11) ?
    Mo1 O7 Mo3 O5 . . . . -14.35(10) ?
    Mo2 O7 Mo3 O13 2_666 . . 2_666 18.11(10) ?
    Mo4 O7 Mo3 O13 . . . 2_666 120.1(4) ?
    Mo2 O7 Mo3 O13 . . . 2_666 -86.41(10) ?
    Mo1 O7 Mo3 O13 . . . 2_666 -177.91(10) ?
    Mo2 O7 Mo3 O6 2_666 . . . 93.89(10) ?
    Mo4 O7 Mo3 O6 . . . . -164.2(5) ?
    Mo2 O7 Mo3 O6 . . . . -10.64(8) ?
    Mo1 O7 Mo3 O6 . . . . -102.14(10) ?
    Mo4 O7 Mo3 Mo2 . . . 2_666 102.0(5) ?
    Mo2 O7 Mo3 Mo2 . . . 2_666 -104.53(11) ?
    Mo1 O7 Mo3 Mo2 . . . 2_666 163.97(13) ?
    Mo2 O6 Mo3 O3 . . . . 49.4(5) ?
    Mo4 O6 Mo3 O3 2_666 . . . -68.0(5) ?
    Mo2 O6 Mo3 O4 . . . . -166.62(16) ?
    Mo4 O6 Mo3 O4 2_666 . . . 75.99(14) ?
    Mo2 O6 Mo3 O5 . . . . -64.60(14) ?
    Mo4 O6 Mo3 O5 2_666 . . . 178.01(13) ?
    Mo2 O6 Mo3 O13 . . . 2_666 91.79(13) ?
    Mo4 O6 Mo3 O13 2_666 . . 2_666 -25.60(11) ?
    Mo2 O6 Mo3 O7 . . . . 13.91(11) ?
    Mo4 O6 Mo3 O7 2_666 . . . -103.48(12) ?
    Mo2 O6 Mo3 Mo2 . . . 2_666 56.15(10) ?
    Mo4 O6 Mo3 Mo2 2_666 . . 2_666 -61.24(9) ?
    Mo1 O10 Mo4 O11 . . . . 68.55(18) ?
    Mo1 O10 Mo4 O12 . . . . 176.55(15) ?
    Mo1 O10 Mo4 O6 . . . 2_666 -55.9(3) ?
    Mo1 O10 Mo4 O7 . . . . -23.21(14) ?
    Mo1 O10 Mo4 O13 . . . . -96.01(15) ?
    Mo1 O10 Mo4 Mo2 . . . 2_666 -23.58(18) ?
    Mo2 O7 Mo4 O11 2_666 . . . 79.27(13) ?
    Mo3 O7 Mo4 O11 . . . . -22.9(4) ?
    Mo2 O7 Mo4 O11 . . . . -176.38(13) ?
    Mo1 O7 Mo4 O11 . . . . -84.92(12) ?
    Mo2 O7 Mo4 O12 2_666 . . . -92.7(4) ?
    Mo3 O7 Mo4 O12 . . . . 165.2(4) ?
    Mo2 O7 Mo4 O12 . . . . 11.7(4) ?
    Mo1 O7 Mo4 O12 . . . . 103.1(4) ?
    Mo2 O7 Mo4 O10 2_666 . . . -179.50(12) ?
    Mo3 O7 Mo4 O10 . . . . 78.4(4) ?
    Mo2 O7 Mo4 O10 . . . . -75.15(11) ?
    Mo1 O7 Mo4 O10 . . . . 16.30(10) ?
    Mo2 O7 Mo4 O6 2_666 . . 2_666 -18.44(10) ?
    Mo3 O7 Mo4 O6 . . . 2_666 -120.6(4) ?
    Mo2 O7 Mo4 O6 . . . 2_666 85.91(11) ?
    Mo1 O7 Mo4 O6 . . . 2_666 177.37(11) ?
    Mo2 O7 Mo4 O13 2_666 . . . -94.20(10) ?
    Mo3 O7 Mo4 O13 . . . . 163.7(5) ?
    Mo2 O7 Mo4 O13 . . . . 10.15(8) ?
    Mo1 O7 Mo4 O13 . . . . 101.60(9) ?
    Mo3 O7 Mo4 Mo2 . . . 2_666 -102.1(5) ?
    Mo2 O7 Mo4 Mo2 . . . 2_666 104.35(11) ?
    Mo1 O7 Mo4 Mo2 . . . 2_666 -164.19(12) ?
    Mo2 O13 Mo4 O11 . . . . -38.2(5) ?
    Mo3 O13 Mo4 O11 2_666 . . . 78.2(5) ?
    Mo2 O13 Mo4 O12 . . . . 167.31(15) ?
    Mo3 O13 Mo4 O12 2_666 . . . -76.32(14) ?
    Mo2 O13 Mo4 O10 . . . . 65.99(13) ?
    Mo3 O13 Mo4 O10 2_666 . . . -177.64(12) ?
    Mo2 O13 Mo4 O6 . . . 2_666 -91.00(13) ?
    Mo3 O13 Mo4 O6 2_666 . . 2_666 25.37(11) ?
    Mo2 O13 Mo4 O7 . . . . -13.19(11) ?
    Mo3 O13 Mo4 O7 2_666 . . . 103.18(11) ?
    Mo2 O13 Mo4 Mo2 . . . 2_666 -55.58(10) ?
    Mo3 O13 Mo4 Mo2 2_666 . . 2_666 60.79(8) ?
    N2 C3 N1 C1 . . . . 0.0(6) ?
    C4 C3 N1 C1 . . . . -178.8(6) ?
    N2 C3 N1 C5 . . . . -177.8(4) ?
    C4 C3 N1 C5 . . . . 3.4(8) ?
    C2 C1 N1 C3 . . . . 0.4(6) ?
    C2 C1 N1 C5 . . . . 178.2(4) ?
    C6 C5 N1 C3 . . . . 89.7(6) ?
    C6 C5 N1 C1 . . . . -87.7(6) ?
    N1 C3 N2 C2 . . . . -0.4(6) ?
    C4 C3 N2 C2 . . . . 178.5(6) ?
    C1 C2 N2 C3 . . . . 0.6(6) ?
    N4 C11 N3 C9 . . . . 0.1(5) ?
    C12 C11 N3 C9 . . . . -179.8(5) ?
    N4 C11 N3 C8 . . . . -173.5(4) ?
    C12 C11 N3 C8 . . . . 6.6(7) ?
    C10 C9 N3 C11 . . . . -0.4(5) ?
    C10 C9 N3 C8 . . . . 173.1(4) ?
    C7 C8 N3 C11 . . . . -138.3(5) ?
    C7 C8 N3 C9 . . . . 49.2(6) ?
    N3 C11 N4 C10 . . . . 0.2(5) ?
    C12 C11 N4 C10 . . . . -179.9(4) ?
    C9 C10 N4 C11 . . . . -0.4(5) ?
loop_
    _geom_hbond_atom_site_label_D
    _geom_hbond_atom_site_label_H
    _geom_hbond_atom_site_label_A
    _geom_hbond_site_symmetry_A
    _geom_hbond_distance_DH
    _geom_hbond_distance_HA
    _geom_hbond_distance_DA
    _geom_hbond_angle_DHA
    N2 H2N O9 2_665 0.87(3) 2.37(4) 3.031(5) 134(4)
    N2 H2N O10 2_665 0.87(3) 2.20(2) 3.001(5) 153(5)
    N4 H4N O12 1_446 0.86(3) 2.39(4) 3.052(5) 134(4)
    N4 H4N O4 2_557 0.86(3) 2.12(3) 2.873(4) 146(5)
