# Supplementary material for: A new β-octa­molybdate(VI) salt based on 1,4-bis­(2-methyl-1H-imidazol-1-yl)butane
Source: Acta Crystallogr Sect E Struct Rep Online. 2008 Nov 8;64(Pt 12):m1487. doi: 10.1107/S1600536808035022 (PMC2960135; doi:10.1107/S1600536808035022)
Supplement: Supplementary file 2 [file e-64-m1487-Isup2.hkl]

#
# h,k,l, Fc-squared, Fo-squared, sigma(Fo-squared) and status flag
#
data_I
_shelx_title ' mm in P-1'
_shelx_refln_list_code          4
_shelx_F_calc_maximum      290.88
_exptl_crystal_F_000       784.00
_reflns_d_resolution_high  0.7501
 
loop_
 _symmetry_equiv_pos_as_xyz
 'x, y, z'
 '-x, -y, -z'
 
_cell_length_a    10.5680
_cell_length_b    11.4890
_cell_length_c    11.5600
_cell_angle_alpha  60.777
_cell_angle_beta   68.155
_cell_angle_gamma  70.400
 
_shelx_F_squared_multiplier     1.000
 
loop_
 _refln_index_h
 _refln_index_k
 _refln_index_l
 _refln_F_squared_calc
 _refln_F_squared_meas
 _refln_F_squared_sigma
 _refln_observed_status
   1   0   0    27090.39    26505.56    293.81 o
   2   0   0     2304.43     2350.26     54.56 o
   3   0   0     9618.15     9281.83    190.81 o
   4   0   0     5184.85     5019.08    105.70 o
   5   0   0      791.72      811.90     25.71 o
   6   0   0      938.66      922.41     29.63 o
   7   0   0      207.41      242.16     25.60 o
   8   0   0       60.76       47.69     16.78 o
   9   0   0        8.09       15.37     18.27 o
  10   0   0      444.65      458.06     65.27 o
  11   0   0      557.05      543.28     74.68 o
  12   0   0       51.55       16.82     28.25 o
 -11   1   0        0.14       15.85     29.70 o
 -10   1   0     1349.25     1342.40     99.31 o
  -9   1   0     1506.63     1505.76     97.05 o
  -8   1   0       60.45       68.64     27.12 o
  -7   1   0      353.54      330.35     45.15 o
  -6   1   0    20764.75    20088.92    224.52 o
  -5   1   0    11781.44    11769.58    233.18 o
  -4   1   0     6396.21     6564.93     94.49 o
  -3   1   0      304.43      316.69     69.13 o
  -2   1   0    10762.84     9745.88    611.45 o
  -1   1   0     3462.02     3292.62     56.25 o
   2   1   0     1508.48     1517.76     59.59 o
   3   1   0      419.33      417.85     19.01 o
   4   1   0       31.51       40.10     12.43 o
   5   1   0        2.69       14.92      8.51 o
   6   1   0      341.86      394.98     29.05 o
   7   1   0        1.09        6.60     10.32 o
   8   1   0     2318.91     2431.53     77.73 o
   9   1   0     2581.24     2707.81    124.74 o
  10   1   0     1161.50     1115.38     90.13 o
  11   1   0     2703.02     2653.01    141.47 o
  12   1   0       44.54        3.86     26.96 o
 -11   2   0      408.93      394.97     72.99 o
 -10   2   0      550.60      633.58     76.85 o
  -9   2   0     2010.86     2060.88    116.45 o
  -8   2   0      271.51      231.85     44.90 o
  -7   2   0     1188.37     1260.95     52.22 o
  -6   2   0    10685.92    10673.11    206.34 o
  -5   2   0    19755.62    19637.85    310.79 o
  -4   2   0     2049.54     2265.75     57.50 o
  -3   2   0       99.09      118.75     17.46 o
  -2   2   0      952.27     1006.96     28.48 o
  -1   2   0     1517.36     1573.75     30.38 o
   0   2   0      505.99      503.05     11.30 o
   1   2   0     7977.63     8323.86     80.22 o
   2   2   0      207.20      175.61     18.31 o
   3   2   0     1235.73     1233.97     43.62 o
   4   2   0     3320.41     3321.59     65.05 o
   5   2   0    24239.18    23305.96    245.57 o
   6   2   0     4171.93     4071.62     87.92 o
   7   2   0       16.66       56.30     15.59 o
   8   2   0     5247.69     5229.13    120.27 o
   9   2   0    11773.28    11500.08    310.95 o
  10   2   0      244.07      157.89     41.85 o
  11   2   0     1615.28     1495.30    105.58 o
  12   2   0        0.75      -13.84     25.59 o
 -11   3   0     3499.67     3504.27    175.27 o
 -10   3   0      238.19      216.16     52.31 o
  -9   3   0       92.86       43.21     29.53 o
  -8   3   0      273.86      331.96     52.39 o
  -7   3   0      503.83      471.58     36.91 o
  -6   3   0      236.27      219.81     25.18 o
  -5   3   0      188.37      208.58     22.47 o
  -4   3   0       57.59       71.11     12.92 o
  -3   3   0        2.35        7.15      7.40 o
  -2   3   0     5115.16     5219.26     77.89 o
  -1   3   0    15008.55    14969.53    145.94 o
   0   3   0    23385.81    23638.82    205.63 o
   1   3   0      341.53      363.58     25.43 o
   2   3   0     4841.58     5010.69     61.30 o
   3   3   0    50882.40    49111.37    333.72 o
   4   3   0     1935.80     1773.13     34.51 o
   5   3   0     5614.25     5628.51     70.80 o
   6   3   0     3293.73     3570.15     82.25 o
   7   3   0     1031.63     1032.41     96.45 o
   8   3   0        4.86        7.39     11.70 o
   9   3   0     3298.54     3429.95    100.52 o
  10   3   0       90.85       78.26     24.70 o
  11   3   0       98.91       88.68     34.77 o
  12   3   0       30.05       42.09     30.34 o
 -11   4   0      397.70      334.94     73.15 o
 -10   4   0       42.72        7.40     27.68 o
  -9   4   0        4.05        7.65     28.25 o
  -8   4   0       67.37       67.92     31.14 o
  -7   4   0     1570.84     1537.16    139.62 o
  -6   4   0     3389.64     3476.04     89.48 o
  -5   4   0      317.10      345.82     38.19 o
  -4   4   0      497.33      554.21     52.47 o
  -3   4   0     3734.03     3756.86     75.48 o
  -2   4   0     2253.32     2293.28     51.64 o
  -1   4   0     4919.75     4677.07     67.40 o
   0   4   0     9063.71     8561.68     89.57 o
   1   4   0     1652.22     1670.66     63.25 o
   2   4   0      418.06      541.11     48.85 o
   3   4   0    31288.32    31697.12    319.28 o
   4   4   0    25161.23    26097.50    206.75 o
   5   4   0      208.09      202.03     18.19 o
   6   4   0        0.14       -8.65      8.65 o
   7   4   0        0.75        0.63     11.79 o
   8   4   0      248.22      227.85     29.19 o
   9   4   0       19.69       11.67     15.61 o
  10   4   0      665.66      639.55     51.37 o
  11   4   0      104.68       62.69     34.36 o
  12   4   0        1.15       -3.70     26.72 o
 -10   5   0      607.66      698.84     85.54 o
  -9   5   0       15.84       -2.90     25.99 o
  -8   5   0        6.22        6.20     23.18 o
  -7   5   0     3593.49     3722.37    102.13 o
  -6   5   0    10181.01    10199.86    169.66 o
  -5   5   0     2789.35     2808.10     78.23 o
  -4   5   0      237.95      262.77     25.14 o
  -3   5   0    11584.96    11911.00    156.97 o
  -2   5   0    12386.76    12348.80    148.77 o
  -1   5   0     2318.75     2580.14     49.26 o
   0   5   0       31.87       41.44     12.11 o
   1   5   0      153.85      223.80     28.97 o
   2   5   0      303.42      339.20     33.40 o
   3   5   0        5.85        7.09      5.41 o
   4   5   0      669.63      674.23     23.35 o
   5   5   0     1097.75     1080.69     31.97 o
   6   5   0       18.36       10.16     30.54 o
   7   5   0     1891.26     2067.73    136.00 o
   8   5   0     7534.92     7453.26    144.90 o
   9   5   0     1712.41     1672.39     71.32 o
  10   5   0      183.68      187.41     33.73 o
  11   5   0       79.88       67.66     26.47 o
  12   5   0      931.23      878.22     93.03 o
 -10   6   0       72.15       76.85     48.77 o
  -9   6   0      236.91      231.93     55.21 o
  -8   6   0      881.47      887.07     80.64 o
  -7   6   0      259.35      226.22     33.47 o
  -6   6   0     2027.10     2052.47     74.85 o
  -5   6   0      765.37      759.12     44.32 o
  -4   6   0       40.96       29.14     15.49 o
  -3   6   0        1.06        6.37      8.65 o
  -2   6   0      227.89      232.97     19.62 o
  -1   6   0       92.34      113.28     22.61 o
   0   6   0       40.97       44.74     17.54 o
   1   6   0       70.86      190.48     31.14 o
   2   6   0     5972.48     5958.67    151.53 o
   3   6   0     7062.22     7218.42    167.55 o
   4   6   0     5093.83     5231.44    102.91 o
   5   6   0     3105.79     3294.79     80.98 o
   6   6   0      994.42      924.09     73.80 o
   7   6   0      217.15      256.39     51.34 o
   8   6   0     6826.46     6625.08    223.24 o
   9   6   0     5204.23     5226.67    203.52 o
  10   6   0      299.58      312.40     64.70 o
  11   6   0      151.06      170.28     53.44 o
  -7   7   0       89.70      141.64     48.53 o
  -6   7   0        1.45       34.20     27.84 o
  -5   7   0        7.97       28.97     24.63 o
  -4   7   0       90.53       49.01     23.02 o
  -3   7   0      608.16      659.89     69.05 o
  -2   7   0     1680.30     1891.00    103.09 o
  -1   7   0     7120.91     7326.98    203.92 o
   0   7   0       78.14       60.92     21.33 o
   1   7   0      282.32      280.45     40.00 o
   2   7   0    18208.52    18268.33    327.13 o
   3   7   0    17562.85    17243.40    308.38 o
   4   7   0      877.36      800.58     43.18 o
   5   7   0        0.46       -8.87      8.87 o
   6   7   0     1955.53     1938.56    112.10 o
   7   7   0      687.97      647.58     75.65 o
   8   7   0      179.11      204.65     53.19 o
   9   7   0      356.31      282.79     61.89 o
  10   7   0       71.96       51.91     45.31 o
  11   7   0       33.48       16.90     42.73 o
  12   7   0        9.52      -32.43     48.45 o
  -8   8   0      173.67      101.96     51.02 o
  -7   8   0     1605.73     1739.94    128.44 o
  -6   8   0      160.15      151.45     50.94 o
  -5   8   0        4.95       14.00     25.75 o
  -4   8   0     2890.66     2788.21    143.65 o
  -3   8   0    10940.62    11558.83    300.25 o
  -2   8   0      438.49      448.97     61.89 o
  -1   8   0     1629.79     1611.91    100.35 o
   0   8   0       90.31      112.02     33.64 o
   1   8   0      372.52      396.98     51.75 o
   2   8   0        0.67       -3.94     10.38 o
   3   8   0      590.45      569.36     55.53 o
   4   8   0      112.79      100.60     21.01 o
   5   8   0       60.50       58.67     17.90 o
   6   8   0      267.99      200.54     47.96 o
   7   8   0       73.32       61.56     36.70 o
   8   8   0      200.12      116.45     43.46 o
   9   8   0       95.15      124.66     51.18 o
  10   8   0       26.03       43.46     41.28 o
  11   8   0     1194.59      944.05    113.71 o
  -7   9   0     1403.01     1608.13    134.39 o
  -6   9   0      363.26      245.53     62.85 o
  -5   9   0      166.60      137.21     49.81 o
  -4   9   0      671.32      970.44     98.34 o
  -3   9   0     4810.21     5507.21    211.25 o
  -2   9   0     2857.99     3174.33    155.88 o
  -1   9   0        0.94       -2.41     21.81 o
   0   9   0      159.56       99.06     37.90 o
   1   9   0      708.08      792.92     75.24 o
   2   9   0       12.62        4.10     23.50 o
   3   9   0      992.13      928.65     54.39 o
   4   9   0      936.60      910.05     67.12 o
   5   9   0      419.17      422.66     40.34 o
   6   9   0        0.60      -10.30     22.21 o
   7   9   0     3196.28     2810.82    154.35 o
   8   9   0     4130.82     4178.33    197.49 o
   9   9   0      201.47      191.13     65.59 o
  10   9   0      109.99       -9.01     42.49 o
  11   9   0     2419.71     2754.65    183.32 o
  -6  10   0       11.06       39.59     48.20 o
  -5  10   0       55.45       52.63     38.79 o
  -4  10   0        1.93       54.40     32.59 o
  -3  10   0      127.12      126.75     45.31 o
  -2  10   0      163.54      133.27     43.05 o
  -1  10   0       54.44       38.06     31.22 o
   0  10   0       15.98       13.60     25.59 o
   1  10   0     2341.87     2490.29    135.60 o
   2  10   0     3307.13     3468.70    155.64 o
   3  10   0      518.75      422.05     63.17 o
   4  10   0        3.50        1.93     16.10 o
   5  10   0     1421.02     1354.77     69.73 o
   6  10   0     4591.92     4639.85    198.37 o
   7  10   0      118.47      148.48     55.37 o
   8  10   0     2111.04     2355.33    154.27 o
   9  10   0        7.14       -4.02     40.64 o
  10  10   0       25.02       30.10     49.73 o
  -5  11   0       85.47       74.92     45.63 o
  -4  11   0     1148.40     1277.46    124.98 o
  -3  11   0       83.33       67.68     42.33 o
  -2  11   0      238.78      254.14     61.24 o
  -1  11   0       17.75       -6.20     28.97 o
   0  11   0     1537.23     1785.01    126.43 o
   1  11   0      121.58       80.23     39.67 o
   2  11   0     4582.08     4931.09    139.45 o
   3  11   0     1273.44     1329.75     73.07 o
   4  11   0       30.02       34.00     21.82 o
   5  11   0     1016.62     1094.54    104.05 o
   6  11   0     2976.87     2861.92    164.01 o
   7  11   0      417.35      420.08     81.60 o
   8  11   0        5.74       -6.60     37.74 o
   9  11   0      129.28      160.63     67.52 o
  -3  12   0     1376.94     1228.13    127.79 o
  -2  12   0       40.79       18.19     38.15 o
  -1  12   0      388.33      511.10     88.04 o
   0  12   0     2579.92     2448.77    158.45 o
   1  12   0     1227.83     1083.91    112.75 o
   2  12   0      330.52      288.11     46.32 o
   3  12   0      236.02      212.08     41.15 o
   4  12   0       22.49       11.99     23.55 o
   5  12   0       15.65       35.57     34.12 o
   6  12   0       99.96       78.62     49.33 o
   7  12   0      472.71      383.06     81.84 o
   0  13   0       50.89       75.00     48.69 o
   1  13   0       14.70       11.06     25.35 o
   2  13   0      195.13      163.23     41.04 o
   3  13   0       29.95       29.75     47.44 o
   4  13   0      157.27      114.44     37.26 o
   5  13   0      528.53      456.69     86.51 o
  -6 -12   1      202.56      133.27     55.77 o
  -5 -12   1        7.11       -6.68     32.19 o
  -4 -12   1       95.70       31.47     42.09 o
  -3 -12   1      615.58      530.53     60.15 o
  -2 -12   1       44.95       26.12     28.22 o
  -1 -12   1      206.54      177.39     54.20 o
   0 -12   1     2704.35     2872.55    173.58 o
   1 -12   1     1178.69     1258.62    126.18 o
   2 -12   1        2.59        6.92     41.44 o
  -8 -11   1        8.14      -38.06     38.06 o
  -7 -11   1       13.57        7.00     40.08 o
  -6 -11   1      675.24      595.83     92.06 o
  -5 -11   1     1586.17     1638.79    125.38 o
  -4 -11   1       16.66       13.21     22.28 o
  -3 -11   1      632.17      595.18     57.52 o
  -2 -11   1      123.24      132.62     33.46 o
  -1 -11   1      256.21      304.77     87.92 o
   0 -11   1     2257.45     2437.34    144.65 o
   1 -11   1     3705.24     3710.37    190.64 o
   2 -11   1      145.86      114.35     51.02 o
   3 -11   1       31.06        6.28     33.88 o
   4 -11   1      639.18      546.83     94.40 o
  -9 -10   1     1270.77     1136.22    128.04 o
  -8 -10   1      415.46      411.47     86.03 o
  -7 -10   1        5.79       33.16     34.60 o
  -6 -10   1     2982.61     3045.24    167.23 o
  -5 -10   1     6851.55     7250.37    252.21 o
  -4 -10   1      995.12      954.15     64.34 o
  -3 -10   1       91.08       78.09     32.15 o
  -2 -10   1     1357.12     1247.27     68.54 o
  -1 -10   1     2596.77     2739.96    100.77 o
   0 -10   1      159.78      106.39     43.05 o
   1 -10   1       39.16       38.87     35.89 o
   2 -10   1       37.67       38.39     33.96 o
   3 -10   1        0.19       -2.82     27.84 o
   4 -10   1       21.10       18.75     33.08 o
   5 -10   1      160.06       84.18     52.31 o
   6 -10   1      636.35      921.68    116.45 o
 -10  -9   1      709.79      700.69    108.48 o
  -9  -9   1      310.74      322.22     77.42 o
  -8  -9   1        1.14       -4.10     33.48 o
  -7  -9   1     1272.64     1465.69    119.26 o
  -6  -9   1        4.38        9.34     28.89 o
  -5  -9   1     1128.89     1027.02     95.52 o
  -4  -9   1      320.24      328.81     39.21 o
  -3  -9   1       16.57        8.45     15.48 o
  -2  -9   1      181.85      164.04     30.58 o
  -1  -9   1       17.17       28.56     17.33 o
   0  -9   1      748.75      719.28     79.27 o
   1  -9   1      435.39      514.56     70.98 o
   2  -9   1        9.59       -9.25     21.57 o
   3  -9   1     1177.75     1048.26    100.27 o
   4  -9   1     1025.51      825.59     94.48 o
   5  -9   1      397.17      400.76     75.65 o
   6  -9   1     1494.13     1585.19    133.75 o
   7  -9   1        1.47       22.69     40.32 o
 -11  -8   1     1418.08     1345.14    139.22 o
 -10  -8   1     1418.93     1528.13    138.42 o
  -9  -8   1       31.78       25.51     38.47 o
  -8  -8   1        0.89       15.53     33.48 o
  -7  -8   1        8.56       14.16     32.75 o
  -6  -8   1       27.75        8.45     29.37 o
  -5  -8   1        9.25        8.05     20.28 o
  -4  -8   1      229.25      228.71     30.72 o
  -3  -8   1      172.48      133.98     23.93 o
  -2  -8   1       30.44       21.88     14.12 o
  -1  -8   1     2370.06     2580.58    122.72 o
   0  -8   1    13576.57    14342.37    323.99 o
   1  -8   1     2345.11     2470.90    127.55 o
   2  -8   1       83.68       60.20     29.86 o
   3  -8   1     4859.18     4959.17    194.75 o
   4  -8   1     5688.55     5906.85    218.57 o
   5  -8   1      349.87      330.27     64.94 o
   6  -8   1       26.05       27.20     28.73 o
   7  -8   1       62.58       80.07     42.01 o
   8  -8   1      303.18      215.03     64.86 o
 -11  -7   1       28.00       98.74     54.32 o
 -10  -7   1       15.08       36.37     38.55 o
  -9  -7   1        0.10       -0.32     31.30 o
  -8  -7   1       25.11        7.65     28.89 o
  -7  -7   1     1124.59     1181.05    103.89 o
  -6  -7   1     9390.73     9191.18    267.82 o
  -4  -7   1        0.08       16.83     25.27 o
  -3  -7   1     2402.74     2297.50     73.55 o
  -2  -7   1     8430.74     8557.18    151.87 o
  -1  -7   1     1688.69     1808.27     93.43 o
   0  -7   1     2336.39     2291.76    108.88 o
   1  -7   1      848.45      893.67     69.69 o
   2  -7   1     1214.17     1295.56     88.04 o
   3  -7   1      353.12      314.09     53.92 o
   4  -7   1     2078.26     2101.76    119.18 o
   5  -7   1      234.45      175.84     45.79 o
   6  -7   1        8.62       33.48     28.33 o
   7  -7   1        7.13       11.99     32.67 o
   8  -7   1      563.45      479.39     79.35 o
 -12  -6   1      811.10      661.82    103.25 o
 -11  -6   1      765.90      899.55    110.81 o
 -10  -6   1        6.09       12.47     36.46 o
  -9  -6   1        5.26        9.50     29.13 o
  -8  -6   1     2097.19     1974.05    124.25 o
  -7  -6   1      480.87      522.44     71.38 o
  -6  -6   1     4999.85     5482.02    192.42 o
  -5  -6   1     8090.84     7574.20    216.96 o
  -4  -6   1       72.28       65.63     15.77 o
  -3  -6   1      756.49      757.19     43.34 o
  -2  -6   1     8862.02     9104.91    146.70 o
  -1  -6   1     3385.52     3634.00    123.29 o
   0  -6   1       17.75       16.09     13.44 o
   1  -6   1      158.56      181.39     34.36 o
   2  -6   1        1.56        4.91     18.83 o
   3  -6   1        6.27        4.91     18.35 o
   4  -6   1     1591.62     1467.30     93.35 o
   5  -6   1     2031.26     2231.84     75.81 o
   6  -6   1       44.00       35.16     17.99 o
   7  -6   1        0.39       11.83     22.21 o
   8  -6   1     1168.69     1322.76    104.54 o
 -11  -5   1     5084.44     5231.18    148.58 o
 -10  -5   1      346.58      324.79     44.06 o
  -9  -5   1      179.63      145.59     29.06 o
  -8  -5   1     1908.43     2046.11     77.55 o
  -7  -5   1     4267.86     4232.73    168.35 o
  -6  -5   1       72.78       78.55     17.35 o
  -5  -5   1      645.27      711.38     91.62 o
  -4  -5   1       13.11       13.26      6.73 o
  -3  -5   1        5.32       20.47      6.13 o
  -2  -5   1      954.49     1086.90     22.81 o
  -1  -5   1     1468.21     1484.03     69.21 o
   0  -5   1      193.73      180.59     30.26 o
   1  -5   1        7.40        1.44      4.86 o
   2  -5   1     4857.94     4638.23     79.27 o
   3  -5   1    22347.05    22924.61    247.13 o
   4  -5   1     1026.52     1027.50     63.25 o
   5  -5   1     1254.89     1265.19     52.61 o
   6  -5   1      676.07      663.19     44.21 o
   7  -5   1     3149.87     3184.77    109.93 o
   8  -5   1       39.16       57.34     21.86 o
   9  -5   1     1148.84     1306.43     94.96 o
  10  -5   1      347.51      353.20     64.22 o
 -12  -4   1        0.74       22.53     31.87 o
 -11  -4   1     1091.60     1054.76     98.14 o
 -10  -4   1      124.51       83.56     27.03 o
  -9  -4   1       78.22       60.98     42.49 o
  -8  -4   1      258.32      215.62     30.86 o
  -7  -4   1       10.73       19.25     12.10 o
  -6  -4   1      340.73      341.26     29.69 o
  -5  -4   1       43.17       31.54     11.40 o
  -4  -4   1     4651.73     4854.45     66.27 o
  -3  -4   1    32780.79    33682.53    250.68 o
  -2  -4   1     7590.46     7834.02     79.58 o
  -1  -4   1     8088.74     8133.50    162.72 o
   0  -4   1      411.78      397.69     14.33 o
   1  -4   1     2433.49     2413.55     45.87 o
   2  -4   1      775.85      840.13     30.47 o
   3  -4   1    26014.63    25685.80    260.36 o
   4  -4   1    13468.42    13838.74    177.18 o
   5  -4   1       28.03       13.69      9.31 o
   6  -4   1      877.62      893.98     45.79 o
   7  -4   1     2197.84     2030.55     83.57 o
   8  -4   1      233.05      300.64     35.73 o
   9  -4   1       72.99       21.65     29.37 o
  10  -4   1        4.48       10.94     31.14 o
  11  -4   1       24.90       34.77     42.65 o
 -12  -3   1       30.47       28.89     26.48 o
 -11  -3   1       55.72       28.97     31.79 o
 -10  -3   1      215.94      210.65     36.10 o
  -9  -3   1      783.33      675.58     77.46 o
  -8  -3   1      636.61      624.03     44.96 o
  -7  -3   1     3238.87     3155.71     87.59 o
  -6  -3   1     7974.21     8574.18    142.52 o
  -5  -3   1       12.40       14.98      7.79 o
  -4  -3   1      362.15      366.60     20.64 o
  -3  -3   1    69249.84    67292.57    448.19 o
  -2  -3   1    42687.32    42074.74    291.28 o
  -1  -3   1      429.66      413.62     12.73 o
   0  -3   1      108.14      106.56      7.54 o
   1  -3   1     5277.25     5238.32     70.09 o
   2  -3   1     6678.28     6666.38     91.24 o
   3  -3   1      111.10      122.13     14.83 o
   4  -3   1      817.76      863.49     36.07 o
   5  -3   1        4.56        8.41      7.59 o
   6  -3   1       38.58       36.05     13.26 o
   7  -3   1      621.30      567.64     40.07 o
   8  -3   1     3530.62     3679.09    151.82 o
   9  -3   1      804.68      868.97     78.95 o
  10  -3   1        5.21       11.75     27.28 o
  11  -3   1     1254.84     1344.89    112.34 o
 -12  -2   1     1427.89     1533.04    120.79 o
 -11  -2   1      233.92      279.49     57.78 o
 -10  -2   1      366.54      334.00     41.10 o
  -9  -2   1     5915.66     6026.93    140.56 o
  -8  -2   1    11948.78    11692.41    192.98 o
  -7  -2   1       10.43       30.72     22.25 o
  -6  -2   1     1206.73     1162.46     47.94 o
  -5  -2   1     1036.74     1001.11     51.75 o
  -4  -2   1     3980.96     3962.69     76.66 o
  -3  -2   1       12.72       16.38      7.77 o
  -2  -2   1    12370.75    12184.29    128.24 o
  -1  -2   1     4693.81     4954.38     51.00 o
   0  -2   1        1.23       -3.70      3.70 o
   1  -2   1      176.51      185.22     10.48 o
   2  -2   1      178.55      280.01     23.86 o
   3  -2   1     9472.01     9627.71    120.63 o
   4  -2   1      345.02      349.45     23.17 o
   5  -2   1       32.24       12.44      9.46 o
   6  -2   1     8346.30     8483.28    136.90 o
   8  -2   1    10606.12    10435.56    247.22 o
   9  -2   1     1805.25     2012.59    110.81 o
  10  -2   1      101.20        4.43     25.03 o
  11  -2   1      278.73      301.14     62.77 o
 -12  -1   1     1273.97     1153.20    107.84 o
 -11  -1   1      114.53       69.69     35.33 o
 -10  -1   1      319.86      259.05     52.63 o
  -9  -1   1     1243.88     1245.40     62.42 o
  -8  -1   1    11264.83    11197.79    187.41 o
  -7  -1   1     2530.79     2526.41     77.49 o
  -6  -1   1        1.04       10.25     18.55 o
  -5  -1   1       69.18       53.39     12.76 o
  -4  -1   1       90.59      109.32     15.18 o
  -3  -1   1     1268.21     1249.27     37.46 o
  -2  -1   1       15.50       18.83      5.17 o
  -1  -1   1      835.17      876.37     36.13 o
   0  -1   1     8404.03     8397.14    107.27 o
   1  -1   1      142.13      133.82     14.53 o
   2  -1   1    66460.45    63265.63   1820.02 o
   3  -1   1    22696.73    22214.30    211.05 o
   4  -1   1      799.18      820.79     40.28 o
   5  -1   1       77.32       56.55     19.43 o
   6  -1   1    21574.68    21225.97    467.04 o
   7  -1   1     8056.14     8254.06    137.42 o
   8  -1   1     1062.79     1030.96     72.43 o
   9  -1   1      225.09      164.41     39.75 o
  10  -1   1      399.48      400.44     62.37 o
  11  -1   1      105.11       68.89     37.82 o
  12  -1   1       89.54       63.25     43.94 o
 -11   0   1       10.78        4.35     26.07 o
 -10   0   1      504.34      502.48     70.01 o
  -9   0   1       87.22       88.36     30.74 o
  -8   0   1        3.08       61.76     35.93 o
  -7   0   1      644.86      622.16     39.99 o
  -6   0   1       61.72       61.01     14.24 o
  -5   0   1       91.08      102.94     20.92 o
  -4   0   1     3336.07     3067.90    144.49 o
  -3   0   1    23230.67    22427.52    219.08 o
  -2   0   1     4674.69     4853.39     82.61 o
  -1   0   1      634.34      625.45     23.98 o
   0   0   1    33339.71    32652.95    359.56 o
   1   0   1    40823.70    40878.59    442.13 o
   2   0   1      270.62      354.20     59.79 o
   3   0   1    23816.36    22820.38    230.52 o
   4   0   1     1487.42     1573.54     38.18 o
   5   0   1      985.27     1014.91     44.00 o
   6   0   1     3296.95     3327.00     57.60 o
   7   0   1     3132.90     3278.17     61.51 o
   8   0   1        7.85       17.62     19.07 o
   9   0   1       24.42       25.59     24.87 o
  10   0   1      216.49      197.32     46.19 o
  11   0   1     1318.48     1248.08    103.01 o
  12   0   1      530.17      526.14     81.84 o
 -11   1   1        0.17       12.23     30.90 o
 -10   1   1      323.48      277.15     55.93 o
  -9   1   1     4461.16     4662.46    176.56 o
  -8   1   1     1371.47     1388.67     89.25 o
  -7   1   1     1309.06     1356.08     81.36 o
  -6   1   1     1250.77     1180.89     68.40 o
  -5   1   1     9425.38     9896.17    128.00 o
  -4   1   1       60.88       85.40     10.71 o
  -3   1   1    16335.13    15404.06    129.40 o
  -2   1   1    14193.40    14455.44    200.22 o
  -1   1   1     3069.88     3395.95     65.10 o
   0   1   1    13525.50    13246.79    158.62 o
   1   1   1    31208.82    30705.05    339.28 o
   2   1   1     7863.67     7873.49    115.16 o
   3   1   1     2938.59     3062.65     49.35 o
   4   1   1      242.61      266.63     17.38 o
   5   1   1      128.98       88.07     13.36 o
   6   1   1      201.51      180.89     20.18 o
   7   1   1     3078.61     3007.60     75.34 o
   8   1   1     2202.97     2262.67     69.97 o
   9   1   1        4.15      -11.99     11.99 o
  10   1   1      377.54      321.50     54.96 o
  11   1   1     4826.20     4792.11    189.60 o
  12   1   1     3455.73     3880.65    182.52 o
 -11   2   1       18.32       13.28     39.92 o
 -10   2   1     1168.10     1001.11     93.27 o
  -9   2   1     8372.60     8334.53    246.25 o
  -8   2   1     7740.97     7382.59    212.61 o
  -7   2   1      117.17      109.28     30.42 o
  -6   2   1      989.28     1003.18     42.25 o
  -5   2   1    12047.98    11879.50    159.18 o
  -4   2   1     1890.45     1918.93     49.06 o
  -3   2   1      715.71      721.95     28.73 o
  -2   2   1       96.27       49.67     21.41 o
  -1   2   1       36.42       35.88      6.63 o
   0   2   1     2161.70     2328.41     34.57 o
   1   2   1       18.81      123.37     12.39 o
   3   2   1       26.52       19.19      5.74 o
   4   2   1      403.80      414.96     20.62 o
   5   2   1    17087.69    16511.82    233.62 o
   6   2   1    22695.66    22519.49    244.70 o
   7   2   1     1520.27     1463.90     53.00 o
   8   2   1      757.98      934.08    186.98 o
   9   2   1     3022.61     3087.49    128.76 o
  10   2   1     1132.01      957.65     80.96 o
  11   2   1     1676.95     1615.61    107.59 o
  12   2   1     1446.93     1540.37    113.79 o
 -11   3   1      422.03      517.61     83.94 o
 -10   3   1      495.04      589.24     78.06 o
  -9   3   1      503.17      425.15     63.41 o
  -8   3   1     1103.25     1065.49     83.45 o
  -7   3   1      101.39       73.07     28.25 o
  -6   3   1        0.21       10.55     11.35 o
  -5   3   1      428.51      512.88     44.42 o
  -4   3   1      727.54      355.14     34.52 o
  -3   3   1      114.08       97.18     13.48 o
  -2   3   1      899.86      982.49     30.77 o
  -1   3   1     5248.65     5539.71     73.25 o
   0   3   1    52197.02    53690.38    425.83 o
   1   3   1      342.11      378.88     15.69 o
   2   3   1    12808.41    13257.06    126.26 o
   3   3   1     3643.86     3611.39    159.42 o
   4   3   1      390.65      434.80     16.82 o
   5   3   1     8701.70     8500.11    119.71 o
   6   3   1    23226.08    23010.03    509.85 o
   7   3   1    10326.15    10380.07    156.44 o
   8   3   1      239.07      264.01     29.31 o
   9   3   1      981.16      930.33     50.85 o
  10   3   1     1184.55     1209.05     84.34 o
  11   3   1       85.70       78.38     34.77 o
  12   3   1       59.07       85.63     40.88 o
 -10   4   1      182.76      222.75     57.38 o
  -9   4   1        9.49       10.70     27.20 o
  -8   4   1      150.75       62.29     28.89 o
  -7   4   1        4.65       -0.80     18.11 o
  -5   4   1       81.10       80.84     16.02 o
  -4   4   1    13321.10    13428.58    172.90 o
  -3   4   1     1978.45     1948.76     52.52 o
  -2   4   1      535.58      626.94     29.49 o
  -1   4   1     4111.72     3835.71     62.07 o
   0   4   1    18428.68    17458.89    164.29 o
   1   4   1    19589.44    19898.03    207.02 o
   2   4   1      614.74      635.25     33.12 o
   3   4   1      149.91      181.97     12.73 o
   4   4   1     3672.84     3702.17     72.57 o
   5   4   1     2941.44     3005.65     51.38 o
   6   4   1      619.13      608.19     28.98 o
   7   4   1      251.49      258.26     26.47 o
   8   4   1       30.95        5.99     11.25 o
   9   4   1       14.87       -2.05     12.75 o
  10   4   1     1716.87     1669.07     72.16 o
  11   4   1     2036.51     2121.64    120.39 o
  12   4   1       56.45       65.99     34.77 o
 -10   5   1     1267.49     1244.94    109.61 o
  -9   5   1     1281.94     1410.88    104.78 o
  -8   5   1       37.17       46.76     30.26 o
  -7   5   1      450.39      456.29     57.54 o
  -6   5   1    12564.52    13139.03    265.12 o
  -5   5   1     8008.98     8379.60    143.83 o
  -4   5   1      903.59      951.94    103.41 o
  -3   5   1      203.33      176.57     19.99 o
  -2   5   1     1167.68     1180.58     38.45 o
  -1   5   1     1573.54     1668.51     40.65 o
   0   5   1       64.30      148.83     40.20 o
   1   5   1     1017.55     1033.62     54.24 o
   2   5   1        0.09        1.29      5.15 o
   3   5   1       14.85       17.32     20.24 o
   4   5   1      141.65      174.23     14.77 o
   5   5   1     3814.72     3692.85     59.90 o
   6   5   1        7.71        4.56      6.15 o
   7   5   1      227.25      230.16     26.05 o
   8   5   1     1766.99     1848.85     67.10 o
   9   5   1     2800.90     2880.46     90.02 o
  10   5   1     1049.57     1136.42     62.16 o
  11   5   1     4135.37     4053.19    165.21 o
  12   5   1      100.53       99.47     40.08 o
  13   5   1        1.36        0.72     35.09 o
 -10   6   1      474.65      442.45     77.01 o
  -9   6   1     1449.22     1470.68    108.16 o
  -8   6   1       34.60       -2.74     26.56 o
  -7   6   1      200.93      228.03     33.64 o
  -6   6   1     3243.62     3322.59     95.88 o
  -5   6   1     6948.14     7013.02    139.26 o
  -4   6   1      404.58      410.92     58.10 o
  -3   6   1        0.87        1.99      7.76 o
  -2   6   1       96.83       85.32     14.34 o
  -1   6   1      524.50      538.09     24.85 o
   0   6   1        0.92        0.20      4.19 o
   1   6   1     2033.29     2245.08     89.09 o
   2   6   1       13.32       29.61     14.81 o
   3   6   1     2399.59     2402.96     41.29 o
   4   6   1     5719.72     5996.34     86.02 o
   5   6   1    22138.59    22407.96    265.74 o
   6   6   1     4767.14     4938.83     77.53 o
   7   6   1       14.79       14.46     12.80 o
   8   6   1     2102.78     2219.85     94.92 o
   9   6   1     7531.58     7555.36    152.71 o
  10   6   1     1759.15     1772.95     77.59 o
  11   6   1       54.13       35.66     22.79 o
  -7   7   1       13.38       35.65     35.09 o
  -6   7   1       28.85       41.77     29.70 o
  -5   7   1      645.34      535.88     66.79 o
  -4   7   1      341.76      371.71     55.21 o
  -3   7   1       17.39        3.94     19.39 o
  -2   7   1      979.49      982.60     73.15 o
  -1   7   1    11209.39    11535.17    257.52 o
   0   7   1     5563.53     5571.43    161.83 o
   1   7   1       50.49       54.00     19.56 o
   2   7   1      503.26      560.67     50.54 o
   3   7   1    16164.58    16860.58    305.64 o
   4   7   1     4996.50     5017.52    142.60 o
   5   7   1     4363.80     4443.94    100.17 o
   6   7   1      811.17      777.99     42.59 o
   7   7   1      123.37       93.75     33.56 o
   8   7   1      368.29      264.68     55.53 o
   9   7   1      745.05      716.55     84.42 o
  10   7   1      523.48      508.44     77.26 o
  11   7   1      128.58       99.79     47.96 o
  -7   8   1      961.67     1128.42    106.63 o
  -6   8   1     1056.98      886.11     92.14 o
  -5   8   1       25.02      -14.40     21.49 o
  -4   8   1      569.56      539.50     68.89 o
  -3   8   1     3266.76     3473.05    152.02 o
  -2   8   1      865.57     1014.38     80.47 o
  -1   8   1    10112.14     9937.50    251.89 o
   0   8   1     9895.94     9805.69    242.95 o
   1   8   1       83.07       57.38     21.57 o
   2   8   1      496.69      581.91     56.17 o
   3   8   1     3446.84     3554.01    128.68 o
   4   8   1     2143.25     2135.96     97.05 o
   5   8   1      177.90      189.78     27.76 o
   6   8   1       21.77       16.98     13.87 o
   7   8   1        5.29       -1.21     25.59 o
   8   8   1       75.08       91.90     40.24 o
   9   8   1        1.02       20.60     28.41 o
  10   8   1      720.75      825.75    100.19 o
  11   8   1      130.29      147.51     56.98 o
  12   8   1       76.95       89.09     53.52 o
  -7   9   1     1957.49     2146.58    148.40 o
  -6   9   1     4042.81     4371.71    202.39 o
  -5   9   1      852.54      953.79     98.90 o
  -4   9   1       16.85       -2.58     20.84 o
  -3   9   1     1648.24     1806.34    118.30 o
  -2   9   1     4060.32     3993.64    170.28 o
  -1   9   1      316.76      237.16     47.40 o
   0   9   1      713.20      630.44     68.56 o
   1   9   1        2.72      -10.54     18.51 o
   2   9   1        9.50        3.70     18.59 o
   3   9   1       41.19       71.14     26.72 o
   4   9   1     1818.86     1971.79    101.32 o
   5   9   1     2358.26     2336.99     94.24 o
   6   9   1        3.68        7.35     14.67 o
   7   9   1      626.14      565.09     75.97 o
   8   9   1     5938.76     5722.64    221.14 o
   9   9   1     1576.27     1720.39    128.52 o
  10   9   1       44.41       48.37     46.11 o
  11   9   1        0.09       13.28     47.64 o
  -6  10   1      821.40      901.88    107.27 o
  -5  10   1       79.50       82.65     40.08 o
  -4  10   1        2.24      -22.77     22.77 o
  -3  10   1       80.81       47.56     29.86 o
  -2  10   1       33.07       31.55     30.82 o
  -1  10   1      418.26      405.59     67.04 o
   0  10   1        6.74       11.83     25.43 o
   1  10   1        6.87       -5.31     19.96 o
   2  10   1     4131.18     3870.03    159.50 o
   3  10   1     1791.49     1750.49    104.46 o
   4  10   1      807.15      697.64     69.93 o
   5  10   1     1256.42     1274.72    139.38 o
   6  10   1       35.89       27.12     27.84 o
   7  10   1       18.83        4.99     27.52 o
   8  10   1     3955.27     3803.64    187.10 o
   9  10   1     2841.53     2708.94    166.18 o
  10  10   1       22.24        9.50     42.09 o
  11  10   1        6.13        2.25     45.79 o
  -5  11   1        6.93       -2.49     34.93 o
  -4  11   1       80.61       15.53     31.14 o
  -3  11   1      476.51      356.10     72.59 o
  -2  11   1      750.69      698.60     91.98 o
  -1  11   1     3412.31     3264.06    170.28 o
   0  11   1      161.32      200.30     53.68 o
   1  11   1      252.97      233.46     56.17 o
   2  11   1     3945.64     3909.62    171.01 o
   3  11   1     5451.95     5319.38    197.49 o
   4  11   1      604.69      573.30     88.72 o
   5  11   1       34.70       18.20     20.56 o
   6  11   1      909.51      798.95     91.74 o
   7  11   1     1138.45     1005.13    107.84 o
   8  11   1       27.19       36.21     41.52 o
   9  11   1       13.47      -37.82     37.82 o
  10  11   1      222.06      145.18     65.91 o
  -3  12   1     2204.52     2433.48    162.32 o
  -2  12   1      632.11      546.66     88.68 o
  -1  12   1      351.05      229.43     62.93 o
   0  12   1        9.02        5.63     36.62 o
   1  12   1      549.52      523.41     81.28 o
   2  12   1      211.36      159.50     49.09 o
   3  12   1      961.82      932.30     94.88 o
   4  12   1      115.88      109.62     35.49 o
   5  12   1        4.40       12.61     24.09 o
   6  12   1       37.73        0.24     33.48 o
   7  12   1      142.75      158.45     56.57 o
   8  12   1      533.73      539.50     93.99 o
  -1  13   1       85.22       47.00     48.93 o
   0  13   1        6.14        8.53     39.11 o
   1  13   1       21.62       27.44     32.51 o
   2  13   1       70.18       19.64     40.72 o
   3  13   1        3.62      -26.64     26.64 o
   4  13   1       94.49       87.71     34.05 o
   5  13   1       72.18      103.83     33.55 o
   6  13   1       11.55       -4.91     34.68 o
   7  13   1     1352.98     1437.84    135.20 o
  -4 -12   2        5.77       34.77     41.69 o
  -3 -12   2      780.80      642.51     93.51 o
  -2 -12   2      307.54      271.03     49.45 o
  -1 -12   2        8.90       16.26     41.44 o
   0 -12   2      127.13       44.74     47.24 o
  -7 -11   2       62.40       67.12     51.66 o
  -6 -11   2      179.46      152.50     59.47 o
  -5 -11   2      117.54      150.41     56.90 o
  -4 -11   2        0.03      -30.82     30.82 o
  -3 -11   2     2187.05     2199.40     99.72 o
  -2 -11   2     2361.82     2539.34    106.49 o
  -1 -11   2       71.32       46.17     29.09 o
   0 -11   2      909.81      834.76    100.59 o
   1 -11   2     3030.66     2814.85    170.69 o
   2 -11   2     1439.12     1436.39    133.35 o
   3 -11   2       11.36      -13.04     33.40 o
  -8 -10   2     2685.88     2689.22    177.21 o
  -7 -10   2      136.58      110.41     55.13 o
  -6 -10   2       28.42       38.87     41.20 o
  -5 -10   2     2176.29     2249.83    146.54 o
  -4 -10   2     2472.33     2647.54    152.34 o
  -3 -10   2        3.87       -5.50     19.04 o
  -2 -10   2     1016.24     1055.54     69.04 o
  -1 -10   2        1.51      -17.15     19.29 o
   0 -10   2      176.15      163.01     44.62 o
   1 -10   2      195.64      185.17     53.11 o
   2 -10   2       37.07       45.79     40.72 o
   3 -10   2       30.47       14.24     35.17 o
   4 -10   2        0.14       25.67     38.06 o
   5 -10   2       62.13       55.37     49.65 o
  -9  -9   2      152.27      177.85     69.85 o
  -8  -9   2     2880.48     3106.81    184.05 o
  -7  -9   2      504.85      480.19     85.14 o
  -6  -9   2        0.19      -28.81     30.50 o
  -5  -9   2     1103.70     1289.04    112.42 o
  -4  -9   2     1951.71     1993.04    124.74 o
  -3  -9   2        1.98       23.20     19.95 o
  -2  -9   2        0.39        4.88     18.88 o
  -1  -9   2        9.66       -6.41     16.09 o
   0  -9   2      128.89      116.54     28.00 o
   1  -9   2      475.47      473.51     72.19 o
   2  -9   2     1277.67     1107.33    103.49 o
   3  -9   2      461.16      521.32     80.15 o
   4  -9   2       10.78      -14.24     29.13 o
   5  -9   2       20.24       78.14     42.65 o
   6  -9   2     3124.09     2978.29    176.56 o
   7  -9   2     2008.79     2185.69    157.65 o
 -10  -8   2     1712.11     1606.03    150.89 o
  -9  -8   2      342.89      380.97     84.02 o
  -8  -8   2      120.18      119.50     48.69 o
  -7  -8   2       99.97      102.12     46.03 o
  -6  -8   2      300.76      329.71     67.12 o
  -5  -8   2      179.76      134.88     42.89 o
  -4  -8   2      867.18      779.56     81.68 o
  -3  -8   2      826.25      801.02     52.60 o
  -2  -8   2      370.05      375.52     40.88 o
  -1  -8   2      609.21      557.60     50.34 o
   0  -8   2     7384.61     7779.29    178.17 o
   1  -8   2     8142.33     8612.25    167.52 o
   2  -8   2        6.60       13.76     23.26 o
   3  -8   2       27.89       19.56     23.10 o
   4  -8   2     1938.93     1866.77    125.06 o
   5  -8   2      701.91      774.81     93.27 o
   6  -8   2      466.77      424.18     75.81 o
   7  -8   2      825.90     1011.41    111.14 o
   8  -8   2        4.92       12.80     43.94 o
 -10  -7   2       39.56       81.36     51.50 o
  -9  -7   2      607.32      561.55     90.45 o
  -8  -7   2      417.31      362.38     72.67 o
  -7  -7   2       67.21       53.11     38.06 o
  -6  -7   2     6038.59     6684.15    236.92 o
  -5  -7   2     4881.61     5051.88    192.98 o
  -4  -7   2      471.04      421.91     37.34 o
  -3  -7   2     3016.09     3124.32     91.25 o
  -2  -7   2       11.02       17.89     13.06 o
  -1  -7   2     1288.67     1227.16     56.19 o
   0  -7   2     2115.11     2258.82     75.84 o
   1  -7   2     9506.41     9801.18    255.35 o
   2  -7   2     1672.92     1739.38    106.39 o
   3  -7   2      163.18      193.06     45.71 o
   4  -7   2      423.67      431.02     65.51 o
   5  -7   2      518.89      515.76     74.68 o
   6  -7   2        0.32        9.98     23.02 o
   7  -7   2        5.99        7.16     32.19 o
   8  -7   2        0.46       -5.23     35.09 o
   9  -7   2      119.80       64.70     42.41 o
 -11  -6   2      879.09     1027.58    122.40 o
 -10  -6   2      416.69      302.59     74.36 o
  -9  -6   2     2918.27     2789.17    164.01 o
  -8  -6   2      743.02      639.77     85.54 o
  -7  -6   2        0.64       14.16     26.23 o
  -6  -6   2     1657.61     1836.67    118.30 o
  -5  -6   2    14690.73    15194.60    347.65 o
  -4  -6   2     4100.64     4109.37     98.60 o
  -3  -6   2       75.93       86.99     32.99 o
  -2  -6   2      638.10      753.77     70.70 o
  -1  -6   2     4314.33     4329.26    101.48 o
   0  -6   2      707.26      702.15     50.34 o
   1  -6   2      327.15      334.94     47.32 o
   2  -6   2       18.18       23.82     17.30 o
   3  -6   2        6.99       -6.92     17.46 o
   4  -6   2      894.14      847.24     78.95 o
   5  -6   2     5653.41     5422.47    195.96 o
   6  -6   2     2974.51     3110.35    149.68 o
   7  -6   2       66.54       70.98     40.24 o
   8  -6   2      233.82      170.45     51.91 o
   9  -6   2     3095.36     3015.55    165.21 o
 -11  -5   2     3653.81     3568.25    197.97 o
 -10  -5   2     1918.90     1757.73    134.80 o
  -9  -5   2      321.72      379.84     70.90 o
  -8  -5   2       80.40       26.23     30.58 o
  -6  -5   2      165.31      167.76     25.85 o
  -5  -5   2     2373.43     2372.25     93.27 o
  -4  -5   2     1235.73     1335.95     37.14 o
  -3  -5   2      129.82      108.46     17.54 o
  -2  -5   2       84.89       71.42     15.44 o
  -1  -5   2     2133.42     2082.23     71.98 o
   0  -5   2     8728.15     8984.58    161.35 o
   1  -5   2      404.86      418.08     80.07 o
   2  -5   2       23.03       11.38      7.70 o
   3  -5   2     3889.22     3744.56     79.14 o
   4  -5   2      299.57      302.01     26.40 o
   5  -5   2     6686.90     6520.90    195.39 o
   6  -5   2     4673.09     4632.86    157.25 o
   7  -5   2       87.50       83.00     22.48 o
   8  -5   2       11.94       23.27     19.22 o
   9  -5   2     1519.29     1602.80     92.79 o
  10  -5   2     2444.07     2237.68    132.38 o
 -11  -4   2     1836.63     1844.38     92.08 o
 -10  -4   2     1117.93     1235.05     74.02 o
  -9  -4   2      311.73      301.54     39.74 o
  -8  -4   2      160.62      153.97     28.41 o
  -7  -4   2      469.14      481.00     56.25 o
  -6  -4   2      715.46      685.88     61.56 o
  -5  -4   2      226.80      253.55     25.72 o
  -4  -4   2     2531.19     2620.73     50.20 o
  -3  -4   2     1684.57     1782.70     38.98 o
  -2  -4   2     5589.02     6052.32     73.75 o
  -1  -4   2     6515.35     6553.41     74.18 o
   0  -4   2    24947.50    24890.70    195.18 o
   1  -4   2     5822.21     5756.02    103.13 o
   2  -4   2      241.36      230.44     24.59 o
   3  -4   2     7839.58     7462.91    113.37 o
   4  -4   2    16046.62    15417.96    193.63 o
   5  -4   2     1687.93     1599.98     57.42 o
   6  -4   2      460.89      405.82     38.10 o
   7  -4   2        3.24        7.76     14.14 o
   8  -4   2      207.55      217.13     33.00 o
   9  -4   2       75.27       42.40     22.77 o
  10  -4   2        5.43      -15.53     26.80 o
  11  -4   2      155.88      152.34     58.99 o
 -11  -3   2        9.59       18.43     23.02 o
 -10  -3   2      192.93      189.24     36.80 o
  -9  -3   2      210.83      246.41     36.74 o
  -8  -3   2      942.23      952.61     57.06 o
  -7  -3   2      339.30      365.86     35.18 o
  -6  -3   2    10430.92    10474.00    166.77 o
  -5  -3   2    12930.36    13098.86    180.78 o
  -4  -3   2        0.13        1.19      5.99 o
  -3  -3   2     5343.92     5520.70     81.93 o
  -2  -3   2    44250.96    44950.97    332.60 o
  -1  -3   2     1168.73     1048.14     25.25 o
   0  -3   2     8925.85     9003.82     88.17 o
   1  -3   2      625.99      503.18     62.43 o
   2  -3   2      807.98      792.55     29.26 o
   3  -3   2      816.78      881.20     33.93 o
   4  -3   2     2007.91     1891.65     55.18 o
   5  -3   2        6.80        7.60      8.51 o
   6  -3   2       11.16       10.83     10.59 o
   7  -3   2       89.80       73.47     19.06 o
   8  -3   2     1427.65     1374.17     62.63 o
   9  -3   2     1722.79     1677.98    101.48 o
  10  -3   2       44.18       95.60     36.86 o
  11  -3   2      536.37      386.04     70.01 o
 -11  -2   2     2305.79     2438.63    142.04 o
 -10  -2   2       32.23       21.59     20.95 o
  -9  -2   2      144.58      119.10     27.92 o
  -8  -2   2     1276.99     1352.69    103.41 o
  -7  -2   2      993.43     1027.43     51.62 o
  -6  -2   2     9123.41     9045.32    152.50 o
  -5  -2   2    11183.25    11143.37    161.40 o
  -4  -2   2       19.57       13.80      8.57 o
  -3  -2   2     1269.87     1233.83     39.73 o
  -2  -2   2     7382.92     7182.69     76.27 o
  -1  -2   2      927.27      888.82     26.64 o
   0  -2   2      366.57      377.88     15.47 o
   1  -2   2       70.36       57.65      7.14 o
   2  -2   2      368.81      380.80     19.75 o
   3  -2   2     4173.81     4076.88    131.70 o
   4  -2   2        8.77       11.63      6.24 o
   5  -2   2     4531.48     4471.77     90.86 o
   6  -2   2      768.34      796.19     39.36 o
   7  -2   2      250.21      247.61     28.44 o
   8  -2   2     5090.73     4931.67    116.09 o
   9  -2   2     9410.26     9044.56    240.70 o
  10  -2   2     1317.43     1374.59     96.97 o
  11  -2   2        2.57       11.19     26.40 o
 -11  -1   2     5733.38     5423.35    216.07 o
 -10  -1   2      840.51      707.21     78.14 o
  -9  -1   2       12.07        9.40     17.11 o
  -8  -1   2     4276.04     4203.80    113.84 o
  -7  -1   2     3773.97     3577.98     96.84 o
  -6  -1   2       51.86       33.83     13.63 o
  -5  -1   2       29.29       41.59     12.78 o
  -4  -1   2      148.68      136.10     29.61 o
  -3  -1   2       66.66       52.87     10.56 o
  -2  -1   2      377.40      370.41     20.34 o
  -1  -1   2    16120.57    16116.52    246.09 o
   0  -1   2     9397.88     9239.16    105.39 o
   1  -1   2        0.59        1.91      2.55 o
   2  -1   2     5508.00     5083.50     79.95 o
   3  -1   2    84610.86    80422.91    643.76 o
   4  -1   2    34241.02    34985.94    324.90 o
   5  -1   2     1109.70     1179.80     43.06 o
   6  -1   2     1066.61     1284.74    158.05 o
   7  -1   2     2524.25     2592.49     92.26 o
   8  -1   2      327.44      320.13     47.16 o
   9  -1   2     4326.97     4623.92    165.70 o
  10  -1   2     1182.68     1062.83     88.12 o
  11  -1   2        0.22        9.25     26.23 o
  12  -1   2       25.91        3.62     32.83 o
 -11   0   2      782.39      655.87     83.94 o
 -10   0   2       41.27       61.32     33.08 o
  -9   0   2        0.08      -11.37     12.30 o
  -8   0   2      378.45      445.50     41.61 o
  -7   0   2      451.52      515.90     39.68 o
  -6   0   2      839.03      835.13     43.60 o
  -5   0   2      163.98      163.92     21.38 o
  -4   0   2      217.68      228.17     21.64 o
  -3   0   2     9516.48     8878.92    121.95 o
  -2   0   2    18994.47    19373.59    295.99 o
  -1   0   2    20001.79    19924.93    188.26 o
   0   0   2    14523.19    14785.84    141.04 o
   1   0   2     6723.17     6679.73     78.48 o
   2   0   2     2258.66     2235.55     43.12 o
   3   0   2     7394.57     7069.47     94.58 o
   4   0   2    32238.59    31503.32    293.33 o
   5   0   2     2463.74     2570.47     77.54 o
   6   0   2      354.97      352.15     26.43 o
   7   0   2     2509.37     2311.48     97.54 o
   8   0   2        1.55        0.23     10.93 o
   9   0   2       63.79      100.43     32.03 o
  10   0   2       20.93       24.71     24.54 o
  11   0   2       56.64       70.82     35.49 o
  12   0   2      276.44      237.40     60.03 o
 -11   1   2        0.44       31.14     25.91 o
 -10   1   2       66.50       35.97     29.13 o
  -9   1   2      762.69      625.29     71.06 o
  -8   1   2      257.34      279.65     49.97 o
  -7   1   2     3855.50     3914.85    141.39 o
  -6   1   2     9712.75     9930.41    159.59 o
  -5   1   2      458.51      551.64     33.83 o
  -4   1   2     1287.94     1387.44     46.92 o
  -3   1   2     4457.47     3756.25     93.67 o
  -2   1   2    46243.58    45128.84    569.60 o
  -1   1   2    10135.13    10236.55    154.35 o
   0   1   2      126.39      132.86     13.28 o
   1   1   2    11625.85    11536.54    156.20 o
   2   1   2    17284.13    17795.54    227.90 o
   3   1   2     5338.89     5418.20     91.14 o
   4   1   2        0.05        2.51      5.16 o
   5   1   2       11.53       -3.09      5.14 o
   6   1   2      571.93      572.25     23.48 o
   7   1   2     3334.97     3150.24     71.94 o
   8   1   2     8987.24     9098.31    216.96 o
   9   1   2      964.61     1066.93     76.29 o
  10   1   2        7.29       25.43     22.13 o
  11   1   2      894.48      842.49     82.81 o
  12   1   2     2742.50     2949.88    154.99 o
 -11   2   2      622.76      609.52     89.41 o
 -10   2   2       44.13       20.92     30.42 o
  -9   2   2     2036.99     1944.75    118.78 o
  -8   2   2    12022.75    12329.05    293.49 o
  -7   2   2      864.08      801.85     66.63 o
  -6   2   2     2034.44     2150.37     98.26 o
  -5   2   2       12.53       24.08      8.64 o
  -4   2   2     1855.11     1821.99     48.16 o
  -3   2   2       31.69       21.96      7.59 o
  -2   2   2     4586.96     4716.10     69.18 o
   0   2   2       23.82       -1.21      8.56 o
   1   2   2        7.69        8.85      4.67 o
   2   2   2    46607.62    46724.84    516.97 o
   3   2   2    10898.16    10583.88    159.58 o
   4   2   2       14.39       13.13      7.08 o
   5   2   2       96.91       74.28     25.79 o
   6   2   2     8629.95     8560.74    205.09 o
   7   2   2     1552.02     1630.67     53.39 o
   8   2   2     4624.58     4495.23     97.88 o
   9   2   2     4102.35     3886.93    145.98 o
  10   2   2        0.20        4.59     19.07 o
  11   2   2       92.85       94.32     37.50 o
  12   2   2     2646.71     2958.49    153.63 o
 -10   3   2        0.11       -4.18     29.29 o
  -9   3   2      344.26      329.95     60.20 o
  -8   3   2     3263.79     3394.18    146.71 o
  -7   3   2     3082.84     3263.49    134.71 o
  -6   3   2       91.86       78.95     24.71 o
  -5   3   2       17.17        6.48      8.84 o
  -4   3   2       83.84       96.42     15.08 o
  -3   3   2      326.38      309.31     29.33 o
  -2   3   2        4.57        0.00      7.28 o
  -1   3   2     4516.19     4695.32     69.95 o
   0   3   2     4336.84     4566.59     63.89 o
   1   3   2        7.95        9.21      3.84 o
   2   3   2    61952.36    56311.96    446.43 o
   3   3   2    26267.92    25400.64    312.56 o
   4   3   2       31.46       15.13      8.29 o
   5   3   2      364.03      365.12     22.61 o
   6   3   2     9580.08     9259.84    131.53 o
   7   3   2    29774.63    29754.32    310.71 o
   8   3   2     1284.16     1313.82     53.27 o
   9   3   2      198.18      186.22     39.03 o
  10   3   2      114.60      106.95     34.28 o
  11   3   2       20.40       27.68     22.69 o
  12   3   2       71.87      100.92     40.40 o
  13   3   2       20.07       32.19     31.79 o
 -10   4   2       53.42       16.18     38.39 o
  -9   4   2        4.58      -19.39     24.22 o
  -8   4   2        8.20        5.87     23.34 o
  -7   4   2      666.44      717.75     69.53 o
  -6   4   2       41.99       -0.32     13.28 o
  -5   4   2       11.65       32.74     14.08 o
  -4   4   2    12795.79    12904.93    240.14 o
  -3   4   2    23072.66    23170.94    240.98 o
  -2   4   2     4237.81     4452.52     77.81 o
  -1   4   2      427.58      497.35     22.47 o
   0   4   2    10012.17    10326.55    289.71 o
   1   4   2    20802.37    19926.82    189.48 o
   2   4   2        0.02       -8.33      8.33 o
   3   4   2     3399.59     3272.31     74.60 o
   4   4   2      103.03       96.01     17.30 o
   5   4   2      331.13      319.38     22.28 o
   6   4   2     1988.28     2116.41     58.75 o
   7   4   2      749.79      784.46     38.87 o
   8   4   2       89.90      440.28     50.70 o
   9   4   2        2.07        5.59     11.87 o
  10   4   2      151.15      109.85     32.51 o
  11   4   2     1866.19     1762.80    108.24 o
  12   4   2      276.32      256.71     56.49 o
  13   4   2      409.13      342.74     69.05 o
 -10   5   2      432.75      523.33     82.00 o
  -9   5   2     2301.00     2291.92    135.92 o
  -8   5   2      544.27      453.39     63.98 o
  -7   5   2      665.37      589.64     64.38 o
  -6   5   2        2.62        4.35     13.22 o
  -5   5   2     1651.93     1696.07     60.83 o
  -4   5   2     5275.78     5437.34    105.66 o
  -3   5   2    27719.73    28015.18    286.75 o
  -2   5   2     4804.97     5013.70     87.61 o
  -1   5   2       28.59       35.61      8.25 o
   0   5   2      199.69      233.92     15.63 o
   1   5   2     2666.03     2385.59     44.44 o
   2   5   2     1843.22     1845.46     38.11 o
   3   5   2      298.07      282.27     16.05 o
   4   5   2      166.39      194.30     16.16 o
   5   5   2     2665.44     2655.92     62.17 o
   6   5   2     1797.69     1738.62     42.47 o
   7   5   2     1214.53     1217.38     37.82 o
   8   5   2     3535.74     3747.73     93.89 o
   9   5   2       89.75       89.05     20.88 o
  10   5   2      139.01      138.31     49.49 o
  11   5   2     6239.73     5855.99    199.66 o
  12   5   2     3256.66     3171.51    156.52 o
  13   5   2       42.87       52.87     33.56 o
  -9   6   2     3893.68     4220.90    184.29 o
  -8   6   2     2902.02     2935.07    146.22 o
  -7   6   2        3.74        8.61     24.22 o
  -6   6   2      335.34      365.79     55.00 o
  -5   6   2     4254.46     4467.15    106.61 o
  -4   6   2     1171.91     1210.74     70.46 o
  -3   6   2      120.70      116.78     22.65 o
  -2   6   2      134.24      138.25     17.68 o
  -1   6   2      713.31      853.91     51.83 o
   0   6   2      136.48      131.87     13.24 o
   1   6   2      741.08      745.51     23.75 o
   2   6   2     8757.18     8783.15    100.91 o
   3   6   2      890.50      938.18     28.52 o
   4   6   2      640.59      587.31     25.66 o
   5   6   2    21869.46    21953.84    242.99 o
   6   6   2    14255.08    14190.68    206.51 o
   7   6   2      119.16      181.05     27.32 o
   8   6   2      451.54      469.11     36.43 o
   9   6   2      626.70      697.53     47.25 o
  10   6   2     1003.52     1000.80     59.04 o
  11   6   2      856.41      819.31     79.43 o
  12   6   2     1266.99     1239.47    102.12 o
  13   6   2       55.97       27.92     37.18 o
  -9   7   2      296.08      299.77     67.04 o
  -8   7   2      280.00      306.45     59.63 o
  -7   7   2      106.23       92.71     37.18 o
  -6   7   2       63.10       89.14     23.67 o
  -5   7   2        3.54        5.67     14.30 o
  -4   7   2      917.16      919.90     48.16 o
  -3   7   2      156.27      173.49     22.79 o
  -2   7   2      483.90      526.79     30.98 o
  -1   7   2     3954.06     4008.35    116.17 o
   0   7   2     8132.32     8207.68    108.27 o
   1   7   2      903.49      944.61     62.29 o
   2   7   2     4108.62     4263.71    132.94 o
   3   7   2      726.56      737.31     53.35 o
   4   7   2      875.38      820.12     55.21 o
   5   7   2     2163.20     2035.53     86.27 o
   6   7   2     8797.17     9006.08    151.35 o
   7   7   2      177.29      186.40     40.76 o
   8   7   2      116.06      114.44     36.62 o
   9   7   2      492.79      445.67     65.91 o
  10   7   2      416.04      307.41     61.97 o
  11   7   2        3.78        2.09     37.02 o
  -6   8   2      933.16     1070.72     96.17 o
  -5   8   2        8.43       27.12     22.61 o
  -4   8   2     4908.46     4964.16    185.82 o
  -3   8   2     4364.48     4466.99    169.88 o
  -2   8   2       35.28        9.90     18.67 o
  -1   8   2     2348.65     2290.63    110.97 o
   0   8   2    18953.77    19123.45    361.25 o
   1   8   2     8931.81     8699.08    216.64 o
   2   8   2        0.15       14.00     13.44 o
   3   8   2      235.04      297.60     42.33 o
   4   8   2     6219.24     6287.17    173.99 o
   5   8   2        1.97       14.49     14.24 o
   6   8   2        0.84        5.29     11.58 o
   7   8   2     1112.19     1139.84     87.40 o
   8   8   2       19.67       26.96     30.34 o
   9   8   2        0.09      -25.35     25.35 o
  10   8   2     1346.37     1529.26    117.17 o
  11   8   2     1884.85     1848.10    131.58 o
  -6   9   2     3257.39     3726.38    179.70 o
  -5   9   2     4276.49     4271.28    187.83 o
  -4   9   2       12.17      -22.61     22.61 o
  -3   9   2      849.26      887.07     86.03 o
  -2   9   2      210.67      217.68     47.72 o
  -1   9   2        0.72       11.75     17.54 o
   0   9   2     4414.50     4288.58    159.34 o
   1   9   2     1219.51     1351.49     87.32 o
   2   9   2        6.03      -11.83     12.31 o
   3   9   2      157.39      204.41     39.03 o
   4   9   2     1958.54     2029.57    102.52 o
   5   9   2     3387.53     3521.17    134.31 o
   6   9   2      188.19      157.63     33.60 o
   7   9   2      192.64      224.60     51.99 o
   8   9   2       89.44       58.59     33.40 o
   9   9   2     1441.19     1341.43    113.15 o
  10   9   2       43.63       28.25     41.20 o
  11   9   2     2861.92     2979.82    175.84 o
  12   9   2      360.14      297.27     76.21 o
  -6  10   2      697.18      677.92     94.48 o
  -5  10   2     1618.23     1630.50    124.09 o
  -4  10   2      445.53      524.70     78.70 o
  -3  10   2        0.63       -1.93     26.23 o
  -2  10   2      150.45      125.78     43.62 o
  -1  10   2      445.53      454.52     66.15 o
   0  10   2       81.15       98.02     35.25 o
   1  10   2      633.32      670.11     71.46 o
   2  10   2       27.40       35.97     26.23 o
   3  10   2      220.64      222.83     47.56 o
   4  10   2      239.79      217.12     46.76 o
   5  10   2     8345.88     7831.48    221.23 o
   6  10   2     3799.39     3823.60    113.07 o
   7  10   2        0.57        5.47     27.84 o
   8  10   2     1238.56     1070.72    106.31 o
   9  10   2     3763.90     3984.06    193.38 o
  10  10   2      732.46      709.71     99.23 o
  11  10   2       60.40        4.02     48.20 o
  -5  11   2      250.42      138.42     55.61 o
  -4  11   2      237.20      209.96     58.42 o
  -3  11   2      126.76      104.21     42.89 o
  -2  11   2      226.89      229.35     59.31 o
  -1  11   2     4796.82     5016.47    205.93 o
   0  11   2     5015.75     5060.90    200.38 o
   1  11   2        0.18      -13.36     23.10 o
   2  11   2       15.63       30.50     26.96 o
   3  11   2     2607.40     2416.33    128.28 o
   4  11   2     1997.28     2108.60    119.59 o
   5  11   2      297.28      265.73     54.80 o
   6  11   2     1311.75     1242.11     70.19 o
   7  11   2        0.67       34.28     34.93 o
   8  11   2       41.54       28.57     39.75 o
   9  11   2      275.59      262.19     67.76 o
  10  11   2       48.28       94.32     57.46 o
  -4  12   2      233.61      162.72     57.46 o
  -3  12   2      182.14      222.51     62.13 o
  -2  12   2      554.06      579.82     86.43 o
  -1  12   2     1359.97      940.27    102.93 o
   0  12   2     3673.03     3832.93    187.26 o
   1  12   2      333.53      329.38     66.55 o
   2  12   2       34.73       38.31     32.27 o
   3  12   2      739.12      668.99     81.52 o
   4  12   2      681.65      648.22     78.46 o
   5  12   2       21.63       14.40     30.58 o
   6  12   2        8.65        8.10     21.62 o
   7  12   2       38.92      -10.78     30.18 o
   8  12   2      175.35      189.52     63.58 o
   9  12   2        9.22       15.61     41.69 o
  -2  13   2     1000.05     1008.51    118.54 o
  -1  13   2      494.31      372.44     78.95 o
   0  13   2       13.76       -7.16     27.92 o
   1  13   2       38.41       12.31     35.49 o
   2  13   2       35.00       69.05     39.43 o
   3  13   2        1.02       -4.83     34.60 o
   4  13   2      289.51      128.12     49.41 o
   5  13   2      634.90      528.87     74.08 o
   6  13   2       74.94       64.30     43.70 o
   7  13   2      407.02      384.83     81.04 o
   8  13   2     2850.64     2569.40    175.92 o
   1  14   2        2.51      -27.84     39.59 o
   2  14   2      894.82      884.18    110.17 o
   3  14   2      887.30      873.07    106.39 o
   4  14   2      199.23      217.26     47.08 o
   5  14   2      714.06      645.23     67.22 o
  -5 -11   3      626.53      495.64     92.95 o
  -4 -11   3        8.27       29.61     46.27 o
  -3 -11   3      940.47     1044.40    111.38 o
  -2 -11   3     4699.55     4765.34    150.83 o
  -1 -11   3     1047.30     1059.37    112.50 o
   0 -11   3      129.99      172.30     61.24 o
   1 -11   3       91.38       52.71     49.57 o
   2 -11   3      736.90      924.33    115.00 o
  -7 -10   3      292.54      324.55     82.00 o
  -6 -10   3      635.74      675.59    101.96 o
  -5 -10   3      253.26      198.29     61.64 o
  -4 -10   3      451.42      434.80     80.72 o
  -3 -10   3        2.43       32.83     36.86 o
  -2 -10   3     2856.65     2906.43    111.18 o
  -1 -10   3     1167.17     1215.99     75.74 o
   0 -10   3        2.83        4.59     32.11 o
   1 -10   3       11.11       16.74     33.08 o
   2 -10   3       60.09       31.14     43.13 o
   3 -10   3       11.26       26.88     34.36 o
   4 -10   3       32.58       15.69     42.73 o
   5 -10   3       20.99       -6.44     37.82 o
  -8  -9   3     2566.23     2441.52    172.78 o
  -7  -9   3     3679.73     3755.03    202.96 o
  -6  -9   3      329.30      320.05     70.66 o
  -5  -9   3        6.58      -30.90     30.90 o
  -4  -9   3      530.86      452.11     75.08 o
  -3  -9   3       73.45      115.80     47.00 o
  -2  -9   3       25.12      -24.19     34.32 o
  -1  -9   3       88.14       64.06     31.10 o
   0  -9   3      290.88      309.54     42.35 o
   1  -9   3       77.66       73.15     37.66 o
   2  -9   3     1804.29     1786.46    127.87 o
   3  -9   3     3038.22     3283.61    177.77 o
   4  -9   3      566.03      581.91     90.45 o
   5  -9   3       34.89       39.27     44.66 o
   6  -9   3      974.06      700.53    103.73 o
  -9  -8   3      316.55      108.32     60.60 o
  -8  -8   3      200.94      247.14     73.47 o
  -7  -8   3      298.27      308.14     73.88 o
  -6  -8   3       33.59        7.32     39.51 o
  -5  -8   3      108.67       44.02     32.27 o
  -4  -8   3      445.07      537.25     76.61 o
  -3  -8   3     2306.55     2475.48     91.04 o
  -2  -8   3      946.30     1051.65     61.00 o
  -1  -8   3      137.91      172.69     31.35 o
   0  -8   3      487.81      551.55     47.42 o
   1  -8   3     2965.83     2806.15    144.37 o
   2  -8   3       10.36       19.88     25.99 o
   3  -8   3     2584.13     2445.47    144.29 o
   4  -8   3     1341.84     1449.83    112.83 o
   5  -8   3        3.82       23.58     30.58 o
   6  -8   3      156.19       91.66     45.55 o
   7  -8   3     2104.74     1951.11    147.83 o
 -10  -7   3      255.81      252.93     76.29 o
  -9  -7   3       56.92       14.73     39.59 o
  -8  -7   3      350.26      159.18     55.21 o
  -7  -7   3      141.41      152.66     49.57 o
  -6  -7   3      119.70       75.16     40.40 o
  -5  -7   3      657.01      753.65     87.64 o
  -4  -7   3        1.22      -12.39     17.22 o
  -3  -7   3     5310.70     5483.55    128.40 o
  -2  -7   3     6513.07     6652.86    141.88 o
  -1  -7   3      433.09      413.39     45.91 o
   0  -7   3      341.23      318.83     45.27 o
   1  -7   3     9097.42     9455.26    171.88 o
   2  -7   3     4637.23     4908.15    186.14 o
   3  -7   3      147.92      178.33     49.49 o
   4  -7   3      107.91       84.66     37.10 o
   5  -7   3       70.71       37.90     28.65 o
   6  -7   3        0.75        3.70     28.89 o
   7  -7   3       77.70       66.95     39.51 o
   8  -7   3      426.54      536.36     90.53 o
   9  -7   3       52.54       52.23     44.50 o
 -10  -6   3        1.60       21.25     42.89 o
  -9  -6   3     2085.15     2098.06    152.18 o
  -8  -6   3     6943.57     7038.80    266.05 o
  -7  -6   3      609.22      646.45     87.15 o
  -6  -6   3       67.69       32.67     35.01 o
  -5  -6   3     4203.32     4478.10    181.79 o
  -4  -6   3     4216.31     4464.98    176.16 o
  -3  -6   3       68.09       80.11     19.52 o
  -2  -6   3     2192.04     2144.96     73.13 o
  -1  -6   3       27.16       33.55     15.24 o
   0  -6   3       93.09       99.12     20.55 o
   1  -6   3      195.64      224.51     28.31 o
   2  -6   3       97.34       84.20     23.22 o
   3  -6   3      247.13      299.53     53.68 o
   4  -6   3       16.64       16.50     20.84 o
   5  -6   3      610.64      626.09     75.00 o
   6  -6   3     2829.88     2828.69    148.48 o
   7  -6   3      475.49      610.00     83.37 o
   8  -6   3      502.39      430.62     76.05 o
   9  -6   3        0.41      -11.51     33.96 o
 -11  -5   3       97.46       79.59     62.29 o
 -10  -5   3      733.17      718.56    104.21 o
  -9  -5   3      268.36      360.12     76.29 o
  -8  -5   3     2765.41     2818.55    157.17 o
  -7  -5   3     1764.89     1787.75    123.29 o
  -6  -5   3        0.39        2.66     26.48 o
  -5  -5   3     1767.39     1769.00    108.56 o
  -4  -5   3     1751.21     1705.90    105.26 o
  -3  -5   3       82.66       87.46     18.35 o
  -2  -5   3        6.96       13.40     10.75 o
  -1  -5   3      178.05      218.48     25.61 o
   0  -5   3     4613.57     4597.06    100.72 o
   1  -5   3     4501.12     4619.33    150.97 o
   2  -5   3     4460.85     4587.10     98.00 o
   3  -5   3     4454.82     4299.93    157.17 o
   4  -5   3      279.66      281.98     48.93 o
   5  -5   3     1999.05     1820.35     63.92 o
   6  -5   3     9418.39     9557.05    167.69 o
   7  -5   3     5926.27     6204.43    138.21 o
   8  -5   3      272.13      266.57     37.00 o
   9  -5   3       97.22       50.70     35.81 o
 -11  -4   3      384.28      333.25     81.84 o
 -10  -4   3     2191.53     2368.63    197.32 o
  -9  -4   3      234.42      235.37     39.43 o
  -8  -4   3       24.22       37.35     19.72 o
  -7  -4   3      278.49      276.97     55.37 o
  -6  -4   3       99.35      106.46     21.93 o
  -5  -4   3        6.32       19.32     13.21 o
  -4  -4   3     3780.27     3809.22     85.96 o
  -3  -4   3    11203.29    11819.51    126.38 o
  -2  -4   3      617.33      642.05     24.77 o
  -1  -4   3       64.65       61.72      9.32 o
   0  -4   3    19560.11    19455.61    169.32 o
   1  -4   3    29801.84    28717.48    303.27 o
   2  -4   3      650.08      673.07     24.24 o
   3  -4   3      648.29      601.60     24.56 o
   4  -4   3     2691.56     2633.85     73.19 o
   5  -4   3     1505.90     1558.59     57.26 o
   6  -4   3     1672.84     1480.95     60.29 o
   7  -4   3     1464.40     1420.31     62.72 o
   8  -4   3       68.29       78.50     23.01 o
   9  -4   3        6.41      -10.81     30.82 o
  10  -4   3        7.53        9.82     26.32 o
  11  -4   3      184.92      199.34     55.53 o
 -11  -3   3      189.68      149.33     38.73 o
 -10  -3   3      222.98      186.57     39.02 o
  -9  -3   3      942.04      958.44     64.56 o
  -8  -3   3      267.81      235.67     35.39 o
  -7  -3   3      214.23      223.96     32.04 o
  -6  -3   3       13.07       40.47     15.86 o
  -5  -3   3    10195.76    10701.15    269.63 o
  -4  -3   3        0.62        0.54      7.26 o
  -3  -3   3     9589.44     9777.47    106.99 o
  -2  -3   3       35.53       25.83     14.87 o
  -1  -3   3     1691.44     1630.81     41.64 o
   0  -3   3     1625.11     1561.29     40.78 o
   1  -3   3    16242.81    15883.80    172.70 o
   2  -3   3     4875.66     4993.07     67.22 o
   3  -3   3       82.41      112.12     11.17 o
   4  -3   3     1039.87     1028.26     41.96 o
   5  -3   3      132.03      121.68     19.39 o
   6  -3   3      146.22      168.63     24.84 o
   7  -3   3       21.60       14.54     13.11 o
   8  -3   3      163.52      106.58     27.12 o
   9  -3   3      769.96      674.22     51.27 o
  10  -3   3        2.84      -20.20     25.11 o
  11  -3   3     2825.69     2929.28    155.72 o
 -11  -2   3      836.32      826.68     69.57 o
 -10  -2   3        7.40        2.17     22.26 o
  -9  -2   3     5961.92     6260.64    156.46 o
  -8  -2   3     2316.31     2447.30     89.90 o
  -7  -2   3      324.12      312.10     42.89 o
  -6  -2   3      442.19      516.33     63.21 o
  -5  -2   3    20398.21    20282.23    249.28 o
  -4  -2   3    16861.10    16048.92    281.38 o
  -3  -2   3        4.77       18.63     18.18 o
  -2  -2   3      832.46      888.59     62.37 o
  -1  -2   3     1745.84     1626.20     34.76 o
   0  -2   3      262.27      293.90     15.38 o
   1  -2   3      161.92      175.11     12.22 o
   2  -2   3      189.08      211.47     27.36 o
   3  -2   3      332.77      347.22     16.50 o
   4  -2   3       20.12       17.22      9.00 o
   5  -2   3    16886.32    16746.14    206.76 o
   6  -2   3     9393.15     9292.88    151.54 o
   7  -2   3       80.69       83.88     19.64 o
   8  -2   3      162.09       98.46     21.60 o
   9  -2   3     2995.68     3131.89     98.96 o
  10  -2   3     4598.21     4888.36    185.17 o
  11  -2   3      245.31      228.31     53.44 o
 -11  -1   3     3895.60     3735.32    180.26 o
 -10  -1   3     2559.56     2653.12    105.66 o
  -9  -1   3      370.91      304.83     42.22 o
  -8  -1   3      388.56      346.87     39.59 o
  -7  -1   3     1603.22     1584.35     67.94 o
  -6  -1   3       12.71       13.69     11.94 o
  -5  -1   3     1534.77     1587.48     57.90 o
  -4  -1   3      209.58      240.90     24.40 o
  -3  -1   3       82.69       82.75     13.84 o
  -2  -1   3       32.08       42.23     10.70 o
  -1  -1   3     6139.40     6310.28     72.81 o
   0  -1   3     6862.05     6185.81    172.01 o
   1  -1   3      815.73      832.37     26.57 o
   2  -1   3        1.98       18.59      5.20 o
   3  -1   3     3624.19     3643.28     70.24 o
   4  -1   3    22390.51    22632.60    239.18 o
   5  -1   3      673.76      793.77     68.24 o
   6  -1   3    18551.75    18858.47    230.79 o
   7  -1   3      575.24      622.46     40.33 o
   8  -1   3      167.64      186.95     43.30 o
   9  -1   3     3215.75     3350.38    100.04 o
  10  -1   3     2354.20     2564.97    132.30 o
  11  -1   3      113.04      128.44     44.10 o
  12  -1   3       37.09       32.67     40.72 o
 -11   0   3      446.40      366.16     68.40 o
 -10   0   3     1037.80     1060.82     96.97 o
  -9   0   3       47.45       37.15     39.15 o
  -8   0   3      217.70      183.13     32.47 o
  -7   0   3       85.65       99.22     22.25 o
  -6   0   3      881.72      861.13     66.03 o
  -5   0   3      843.19      885.52     80.27 o
  -4   0   3     1688.99     1737.05     56.56 o
  -3   0   3      603.15      717.39     33.23 o
  -2   0   3     2803.40     2725.62     61.17 o
  -1   0   3     4285.66     4118.91     53.60 o
   0   0   3    48239.63    45021.52    724.03 o
   1   0   3    27483.31    26570.17    316.35 o
   2   0   3        5.43      -10.02     12.51 o
   3   0   3     3426.23     3428.86     65.75 o
   4   0   3    50718.35    49374.14    714.25 o
   5   0   3     8767.17     8953.84    131.57 o
   6   0   3       27.01       61.83     25.15 o
   7   0   3        3.94        9.76     10.33 o
   8   0   3       19.31       13.69     13.56 o
   9   0   3       17.13       10.57     12.42 o
  10   0   3      330.72      264.52     51.10 o
  11   0   3      484.99      427.48     66.31 o
  12   0   3       13.29        8.69     31.30 o
 -10   1   3      406.54      332.20     64.14 o
  -9   1   3      676.60      813.92     84.18 o
  -8   1   3        6.77       17.62     20.20 o
  -7   1   3     3536.55     3621.60    141.39 o
  -6   1   3    22256.42    22044.28    275.37 o
  -5   1   3     8016.82     7983.61    139.44 o
  -4   1   3      376.90      390.43     29.18 o
  -3   1   3      273.90      305.73     39.96 o
  -2   1   3    10369.53     9653.40    205.81 o
  -1   1   3     7669.19     7653.03    103.53 o
   0   1   3    11297.83    11436.34    174.39 o
   1   1   3    10656.83    10239.61    157.09 o
   2   1   3       34.10       22.46      5.86 o
   3   1   3        0.16       -1.21      3.62 o
   4   1   3      468.98      429.94     32.39 o
   5   1   3       53.68       33.34      9.11 o
   6   1   3      577.52      569.00     22.54 o
   7   1   3       66.56       68.67     16.32 o
   8   1   3     4056.28     4158.29    142.84 o
   9   1   3     2796.12     2824.26    124.57 o
  10   1   3        1.63       11.27     21.41 o
  11   1   3      385.84      430.78     65.91 o
  12   1   3      178.23      161.67     49.89 o
 -10   2   3        8.35       14.00     28.65 o
  -9   2   3      344.08      386.12     65.18 o
  -8   2   3      814.72      669.31     71.14 o
  -7   2   3      264.13      329.54     51.10 o
  -6   2   3     7180.22     7195.33    194.02 o
  -5   2   3     9356.96     9000.54    206.26 o
  -4   2   3       76.10       66.70     11.66 o
  -3   2   3       57.36       87.55     11.83 o
  -2   2   3     2667.05     2639.67     50.66 o
  -1   2   3     5046.87     5257.12     91.62 o
   0   2   3       34.60       44.99     10.94 o
   1   2   3      781.63      689.35     32.75 o
   2   2   3      952.12      927.71     38.95 o
   3   2   3     5774.56     5743.48    115.16 o
   4   2   3      231.28      272.17     26.56 o
   5   2   3    11281.69    10513.89    125.18 o
   6   2   3     1609.78     1710.52     47.02 o
   7   2   3        8.70        0.02      8.78 o
   8   2   3     6075.80     6211.76    175.19 o
   9   2   3    16461.78    16553.17    330.27 o
  10   2   3     2716.41     2629.27    127.87 o
  11   2   3       84.04       99.79     35.73 o
  12   2   3      254.93      252.61     57.06 o
 -10   3   3      701.56      754.37     93.43 o
  -9   3   3       36.13       41.04     33.56 o
  -8   3   3     1703.87     1723.77    108.00 o
  -7   3   3     1925.03     2049.37    109.53 o
  -6   3   3       70.50       66.63     26.56 o
  -5   3   3        0.17        0.80     13.52 o
  -4   3   3      172.32      155.66     20.68 o
  -3   3   3      720.96      690.06     29.87 o
  -2   3   3        0.24        2.49      6.44 o
  -1   3   3     7742.58     7674.59    100.14 o
   0   3   3     7469.19     7434.58     93.64 o
   1   3   3       47.67       40.48     11.11 o
   2   3   3     6877.81     7091.27    124.09 o
   3   3   3    16226.98    12733.20    188.55 o
   4   3   3     3524.00     3087.25     84.74 o
   5   3   3      197.53      183.64     24.71 o
   6   3   3       32.29       45.54     11.66 o
   7   3   3     5804.04     5893.20    104.64 o
   8   3   3      420.24      426.26     31.73 o
   9   3   3     1909.18     1973.32    101.80 o
  10   3   3      572.58      610.96     65.43 o
  11   3   3       11.89        5.07     20.28 o
  12   3   3       38.77       37.58     32.67 o
  13   3   3       64.80       30.42     31.39 o
 -10   4   3       84.56       72.91     43.62 o
  -9   4   3       23.08       15.61     27.52 o
  -8   4   3       83.72       58.18     36.13 o
  -7   4   3     1568.16     1735.04    102.52 o
  -6   4   3     2341.86     2546.62    116.53 o
  -5   4   3        0.27       -3.52      9.45 o
  -4   4   3      299.77      293.35     24.65 o
  -3   4   3    10943.65    11325.21    212.53 o
  -2   4   3     9105.27     9298.99    149.44 o
  -1   4   3     2390.73     2431.63    100.31 o
   0   4   3     6550.82     6258.51    153.51 o
   1   4   3     1353.77     1566.14     38.36 o
   2   4   3      282.04      366.24     64.14 o
   3   4   3    16358.13    14420.03    205.61 o
   4   4   3     5780.92     5441.38    116.29 o
   5   4   3      679.01      664.40     41.44 o
   6   4   3      561.14      498.37     28.84 o
   7   4   3      525.95      543.25     32.06 o
   8   4   3        5.39       20.54     12.15 o
   9   4   3        3.79       -5.47     13.12 o
  10   4   3      573.15      505.54     60.68 o
  11   4   3       53.83       41.52     28.09 o
  12   4   3      283.39      191.37     48.77 o
  13   4   3      291.14      207.38     53.03 o
  -9   5   3      238.19      237.24     58.02 o
  -8   5   3     1319.49     1296.61    101.40 o
  -7   5   3     1285.97     1412.33     94.56 o
  -6   5   3     9419.34     9808.34    241.42 o
  -5   5   3      291.61      305.82     30.25 o
  -4   5   3      746.64      813.68     56.65 o
  -3   5   3    22756.65    22498.50    246.32 o
  -2   5   3    20647.53    20693.68    225.73 o
  -1   5   3     2286.80     2335.02     55.98 o
   0   5   3        2.01        5.21      4.83 o
   1   5   3     3633.93     3588.09     63.22 o
   2   5   3       14.35       43.09      8.31 o
   3   5   3      225.34      225.97     20.00 o
   4   5   3      139.61      174.45     24.79 o
   5   5   3      130.00      122.34     22.21 o
   6   5   3       45.21       23.18     13.68 o
   7   5   3     2449.99     2410.46     67.03 o
   8   5   3     9223.24     8979.33    148.58 o
   9   5   3     5056.06     5162.26    115.90 o
  10   5   3        0.00        4.10     19.80 o
  11   5   3      684.14      868.24     80.07 o
  12   5   3     3711.48     3629.57    165.05 o
  13   5   3      304.93      273.29     59.79 o
  -9   6   3     1255.75     1258.95    111.62 o
  -8   6   3     5154.41     5417.96    202.80 o
  -7   6   3     1504.12     1640.16    106.71 o
  -6   6   3      561.20      490.09     57.86 o
  -5   6   3        2.30       11.45     13.39 o
  -4   6   3      194.71      183.30     25.24 o
  -3   6   3     2840.14     2881.79     74.33 o
  -2   6   3      722.83      738.97     35.07 o
  -1   6   3      102.45      119.45     16.14 o
   0   6   3     1152.98     1218.54     38.77 o
   1   6   3     1369.82     1368.67     38.50 o
   2   6   3     6099.71     6063.51     87.65 o
   3   6   3     6261.19     6099.44     90.09 o
   4   6   3      469.81      391.06     26.40 o
   5   6   3     1208.48     1210.31     41.11 o
   6   6   3     2302.69     2283.47     87.80 o
   7   6   3     3557.07     3502.65     67.67 o
   8   6   3     4487.10     4433.56     80.71 o
   9   6   3     4595.04     4569.91    131.94 o
  10   6   3        0.02        6.36     13.88 o
  11   6   3      663.75      726.12     73.71 o
  12   6   3     2251.62     2337.79    130.85 o
  13   6   3      415.52      401.89     67.76 o
  -9   7   3       20.57       -1.13     41.52 o
  -8   7   3     1182.12     1087.86     98.90 o
  -7   7   3      404.59      269.27     54.00 o
  -6   7   3      145.37      127.31     38.87 o
  -5   7   3       94.51       88.09     22.49 o
  -4   7   3     1167.40     1135.85     79.35 o
  -3   7   3      902.99      862.84     42.81 o
  -2   7   3      672.09      744.45     56.94 o
  -1   7   3     1536.46     1495.90     52.43 o
   0   7   3      472.95      506.70     26.66 o
   1   7   3     1259.89     1321.64     38.86 o
   2   7   3    12835.21    12877.45    170.12 o
   3   7   3    32347.84    31264.76    291.10 o
   4   7   3      856.72      803.00     34.00 o
   5   7   3        0.53       -4.35      7.62 o
   6   7   3     9956.35    10091.24    142.94 o
   7   7   3     3427.49     3499.36     69.99 o
   8   7   3       33.25       15.64     24.14 o
   9   7   3      196.63      181.33     41.65 o
  10   7   3        0.07       -3.73     15.10 o
  11   7   3        1.57        6.60     25.67 o
  -5   8   3       42.78       40.32     27.36 o
  -4   8   3     4338.64     4310.79    169.40 o
  -3   8   3    16392.11    16964.72    353.20 o
  -2   8   3      976.13     1009.72     75.97 o
  -1   8   3      516.65      514.56     57.06 o
   0   8   3      671.96      691.84     63.33 o
   1   8   3     6988.22     6833.11    187.91 o
   2   8   3       25.09       36.05     16.34 o
   3   8   3     5606.08     5771.73    166.58 o
   4   8   3      344.45      338.80     42.89 o
   5   8   3       11.66       10.22     12.23 o
   6   8   3      225.88      230.32     37.58 o
   7   8   3       46.03       34.59     14.57 o
   8   8   3     1599.40     1458.28     98.02 o
   9   8   3      123.04      109.45     41.69 o
  10   8   3       76.65       62.93     39.43 o
  11   8   3     2137.92     2041.48    134.55 o
  -6   9   3       22.53       -2.41     26.72 o
  -5   9   3     1733.81     2101.52    130.53 o
  -4   9   3      372.24      411.63     66.07 o
  -3   9   3     4659.80     4398.59    175.11 o
  -2   9   3     2697.60     2979.01    138.18 o
  -1   9   3       91.55       63.66     25.59 o
   0   9   3     1296.99     1286.23     86.11 o
   1   9   3     1650.52     1797.16     99.71 o
   2   9   3      614.46      571.29     60.03 o
   3   9   3       11.35       -1.53     13.04 o
   4   9   3        0.65        4.18     13.20 o
   5   9   3     1238.76     1197.14     77.74 o
   6   9   3      724.34      657.64     61.40 o
   7   9   3     2662.54     2681.70     88.49 o
   8   9   3     2745.85     2729.22    142.68 o
   9   9   3      129.18       84.18     40.48 o
  10   9   3       73.26       53.52     38.71 o
  11   9   3     2862.59     3177.22    174.23 o
  -6  10   3       78.65       74.76     45.55 o
  -5  10   3     1247.04     1385.61    117.90 o
  -4  10   3     1397.26     1438.08    112.42 o
  -3  10   3      380.43      337.43     62.69 o
  -2  10   3        3.36       -2.33     21.16 o
  -1  10   3      183.90      158.21     41.61 o
   0  10   3      211.90      201.43     45.15 o
   1  10   3      218.45      173.66     43.78 o
   2  10   3     4077.45     4071.14    158.94 o
   3  10   3      614.91      642.27     68.89 o
   4  10   3       91.34       77.34     30.58 o
   5  10   3     4320.81     4286.73    159.58 o
   6  10   3     8299.14     8541.99    234.10 o
   7  10   3      237.19      262.22     36.95 o
   8  10   3      656.54      616.44     80.07 o
   9  10   3      238.08      218.49     57.70 o
  10  10   3      891.52      954.67    105.18 o
  11  10   3       65.42       54.00     48.85 o
  12  10   3      608.84      475.61     92.71 o
  -5  11   3       32.75       20.68     30.26 o
  -4  11   3      513.91      464.50     83.13 o
  -3  11   3      527.38      528.24     82.33 o
  -2  11   3      153.79      148.96     45.23 o
  -1  11   3      680.66      564.85     76.85 o
   0  11   3     4495.46     4220.98    178.49 o
   1  11   3        0.57       29.29     28.49 o
   2  11   3     2631.44     2832.63    142.52 o
   3  11   3      856.28      836.78     80.72 o
   4  11   3      560.91      509.65     67.12 o
   5  11   3      528.70      523.57     68.24 o
   6  11   3     4841.50     4966.82    183.72 o
   7  11   3     1720.09     1827.82     83.12 o
   8  11   3       65.12       31.14     34.93 o
   9  11   3      102.88      101.88     49.49 o
  10  11   3       53.19        6.60     39.11 o
  11  11   3       57.29       14.81     43.94 o
  -4  12   3     1317.60     1286.71    126.91 o
  -3  12   3     1648.04     1652.55    131.42 o
  -2  12   3       79.37      201.35     57.46 o
  -1  12   3      301.61      361.25     67.68 o
   0  12   3     5189.21     5028.63    208.35 o
   1  12   3     2324.63     2383.10    140.03 o
   2  12   3        5.44       -3.94     24.63 o
   3  12   3       22.51       -0.64     24.46 o
   4  12   3       13.95        7.73     29.70 o
   5  12   3       56.11       26.72     30.50 o
   6  12   3      110.32      112.50     42.41 o
   7  12   3       10.42       11.99     34.20 o
   8  12   3        0.04        6.04     37.10 o
   9  12   3        0.02      -23.58     40.56 o
  10  12   3      761.75      817.22    113.47 o
  -2  13   3       27.51       12.55     37.34 o
  -1  13   3       70.62       32.91     39.19 o
   0  13   3        3.25       32.99     34.12 o
   1  13   3       29.21       24.79     32.27 o
   2  13   3       22.52       14.57     30.18 o
   3  13   3        3.70      -21.33     24.71 o
   4  13   3      242.33      126.75     45.87 o
   5  13   3     1501.34     1490.15    113.15 o
   6  13   3      373.53      308.90     45.16 o
   7  13   3       84.93       34.44     40.32 o
   8  13   3      106.56       75.65     48.69 o
   9  13   3     1002.44      864.54    118.22 o
   0  14   3        1.64       -2.49     32.35 o
   1  14   3      684.15      625.61     95.44 o
   2  14   3      184.53      186.54     61.48 o
   3  14   3      124.88      154.99     55.77 o
   4  14   3       85.80       82.81     46.76 o
   5  14   3     2517.72     2468.00    155.32 o
   6  14   3     1586.29     1513.41    176.24 o
   7  14   3       51.95       77.50     47.56 o
  -5 -10   4     2558.61     2542.28    171.73 o
  -4 -10   4     1312.39     1347.15    128.60 o
  -3 -10   4        9.25        9.74     40.08 o
  -2 -10   4     1159.32     1172.60    114.60 o
  -1 -10   4     2408.47     2545.01    154.35 o
   0 -10   4      191.34      242.87     65.27 o
   1 -10   4       27.00        0.72     36.54 o
   2 -10   4       10.20       17.70     40.48 o
   3 -10   4        0.42       -9.98     36.94 o
  -7  -9   4     1906.06     2048.89    161.35 o
  -6  -9   4      381.15      358.27     80.96 o
  -5  -9   4      546.86      497.74     87.72 o
  -4  -9   4      239.60      144.45     55.93 o
  -3  -9   4       62.43       50.54     43.54 o
  -2  -9   4      138.84      154.75     36.98 o
  -1  -9   4        9.47       32.33     24.77 o
   0  -9   4      109.46       66.23     41.77 o
   1  -9   4       64.74       54.00     37.34 o
   2  -9   4      458.68      398.35     77.26 o
   3  -9   4     1304.95     1230.94    118.38 o
   4  -9   4     1986.49     2151.57    149.60 o
   5  -9   4        9.21        8.21     36.78 o
  -8  -8   4      176.90      213.90     72.11 o
  -7  -8   4      467.55      504.58     91.10 o
  -6  -8   4        0.03      -27.68     30.90 o
  -5  -8   4       27.24       17.14     35.25 o
  -4  -8   4        6.25       26.96     30.66 o
  -3  -8   4      498.99      388.53     68.64 o
  -2  -8   4     1729.86     1967.44     85.60 o
  -1  -8   4      129.07      181.45     33.75 o
   0  -8   4     3473.45     3558.84    113.13 o
   1  -8   4      618.87      688.06     83.29 o
   2  -8   4       95.01      114.52     45.55 o
   3  -8   4     2612.09     2729.14    155.48 o
   4  -8   4     4364.39     4492.34    202.07 o
   5  -8   4     1114.49     1107.49    112.83 o
   6  -8   4       18.97       10.70     35.41 o
   7  -8   4      419.63      452.35     90.37 o
  -9  -7   4       50.69       43.86     54.64 o
  -8  -7   4      156.92       56.65     42.97 o
  -7  -7   4      154.06      209.48     60.03 o
  -6  -7   4     3775.47     3615.01    188.87 o
  -5  -7   4      835.70      816.17     92.95 o
  -4  -7   4        0.85       39.92     33.56 o
  -3  -7   4      896.51      932.86     91.58 o
  -2  -7   4     8990.70     9355.22    181.53 o
  -1  -7   4     4088.86     4364.64    118.75 o
   0  -7   4      230.84      322.61     38.98 o
   1  -7   4        5.87       19.31     24.30 o
   2  -7   4     1366.64     1437.44    103.73 o
   3  -7   4      118.21      126.18     43.78 o
   4  -7   4      535.83      405.51     69.69 o
   5  -7   4      131.83       88.92     40.48 o
   6  -7   4       23.02       25.67     32.27 o
   7  -7   4        0.01      -28.65     28.65 o
   8  -7   4      475.89      423.94     85.06 o
  -9  -6   4       14.47       14.08     43.78 o
  -8  -6   4     3018.53     2521.92    166.82 o
  -7  -6   4     2654.48     2728.90    163.44 o
  -6  -6   4     1039.09     1048.02    103.65 o
  -5  -6   4     1666.07     1542.46    115.16 o
  -4  -6   4      598.28      570.89     73.96 o
  -3  -6   4      645.24      571.37     71.70 o
  -2  -6   4     4509.42     4613.43    115.51 o
  -1  -6   4     3172.11     3314.06     96.53 o
   0  -6   4      377.80      358.20     36.27 o
   1  -6   4       94.99      135.48     25.14 o
   2  -6   4       86.63       82.81     32.59 o
   3  -6   4       49.91       13.28     23.42 o
   4  -6   4        5.00       10.54     19.96 o
   5  -6   4      197.30      173.26     48.69 o
   6  -6   4      213.15      149.84     49.41 o
   7  -6   4      297.92      251.72     63.41 o
   8  -6   4     1270.92     1286.63    119.18 o
   9  -6   4     3500.32     3564.71    192.58 o
 -10  -5   4       58.23      106.87     56.82 o
  -9  -5   4        3.88      -30.02     38.71 o
  -8  -5   4     4095.18     4233.70    206.50 o
  -7  -5   4     4204.67     4161.75    193.22 o
  -6  -5   4      222.73      219.45     56.65 o
  -5  -5   4      166.22      115.08     41.85 o
  -4  -5   4        6.77        5.63     24.30 o
  -3  -5   4      135.85       90.37     35.89 o
  -2  -5   4        0.03        1.22     11.10 o
  -1  -5   4      401.05      466.01     36.97 o
   0  -5   4       29.06       40.72     21.69 o
   1  -5   4     1637.20     1687.80     92.47 o
   2  -5   4      643.10      744.37     42.57 o
   3  -5   4    10670.02    10385.10    262.75 o
   4  -5   4     3029.99     2894.43    136.08 o
   5  -5   4       17.98       22.05     24.38 o
   6  -5   4     1456.89     1358.57    104.05 o
   7  -5   4     6337.50     6500.02    229.84 o
   8  -5   4      629.14      682.67     86.11 o
   9  -5   4      728.90      591.01     85.95 o
  10  -5   4       67.49      -13.20     31.95 o
 -10  -4   4       53.49       83.05     57.22 o
  -9  -4   4       65.78       25.27     38.63 o
  -8  -4   4       16.20        6.12     34.28 o
  -7  -4   4       46.72       84.26     39.43 o
  -6  -4   4      288.76      275.31     33.31 o
  -5  -4   4        0.21       -5.13     12.18 o
  -4  -4   4       46.32       68.60     16.99 o
  -3  -4   4     4598.25     4726.47     96.41 o
  -2  -4   4     2497.05     2580.79     53.80 o
  -1  -4   4        5.31        0.99      6.12 o
   0  -4   4        9.51       26.30     16.54 o
   1  -4   4    17496.44    17222.24    196.49 o
   2  -4   4     5450.41     5477.36    189.60 o
   3  -4   4    10041.66     9525.55    195.67 o
   4  -4   4     5910.25     5994.76     89.68 o
   5  -4   4       60.51       41.52     15.05 o
   6  -4   4      195.59      243.30     30.95 o
   7  -4   4     1503.07     1537.42     86.75 o
   8  -4   4      524.61      529.12     47.06 o
   9  -4   4        8.43       14.01     21.69 o
  10  -4   4        7.20      -17.24     19.43 o
  11  -4   4       40.96        4.83     41.85 o
 -11  -3   4       14.33       32.83     49.81 o
 -10  -3   4       45.54       51.89     28.80 o
  -9  -3   4      675.86      637.81     58.50 o
  -8  -3   4     1143.50     1281.25    230.64 o
  -7  -3   4      250.40      279.43     37.31 o
  -6  -3   4     1965.08     1858.92     72.19 o
  -5  -3   4       41.81       38.07     14.92 o
  -4  -3   4     1058.56      777.74    128.32 o
  -3  -3   4    16300.35    16142.56    204.48 o
  -2  -3   4    25459.63    25851.13    220.55 o
  -1  -3   4      476.48      457.00     22.08 o
   0  -3   4     1220.68     1235.21     54.84 o
   1  -3   4    10232.08     9883.13    131.77 o
   2  -3   4     8433.18     8653.13    101.39 o
   3  -3   4      128.64      128.74     13.47 o
   4  -3   4      363.59      350.51     48.04 o
   5  -3   4       21.26       11.59     16.26 o
   6  -3   4       29.50       22.26     21.08 o
   7  -3   4      327.47      291.37     33.73 o
   8  -3   4      601.65      592.01     89.89 o
   9  -3   4      339.00      321.33     40.15 o
  10  -3   4        2.66      -16.48     27.08 o
  11  -3   4      939.35      831.71     89.17 o
 -11  -2   4      227.15      208.11     70.09 o
 -10  -2   4      105.38       73.15     31.06 o
  -9  -2   4     2980.13     2889.37    106.88 o
  -8  -2   4     6960.28     6990.32    161.52 o
  -7  -2   4     1554.21     1620.34     72.80 o
  -6  -2   4      762.47      721.63     67.96 o
  -5  -2   4     5704.30     5728.03    206.58 o
  -4  -2   4     9819.88     9835.53    156.98 o
  -3  -2   4      219.52      252.48     29.41 o
  -2  -2   4     4538.32     4688.08    102.08 o
  -1  -2   4     1028.57      930.67     79.08 o
   0  -2   4       41.30       49.02      8.36 o
   1  -2   4      262.47      295.73     20.84 o
   2  -2   4      617.42      663.04     31.06 o
   3  -2   4     2438.68     2609.20     55.17 o
   4  -2   4       18.65       32.14     10.79 o
   5  -2   4     1118.62     1002.81     48.24 o
   6  -2   4     5977.91     5863.91    118.79 o
   7  -2   4     3153.39     3155.00     95.60 o
   8  -2   4      429.67      312.96     35.60 o
   9  -2   4      101.67       96.01     23.72 o
  10  -2   4      637.53      757.33     56.51 o
  11  -2   4      191.49      105.50     42.33 o
 -10  -1   4     1708.26     1745.93    180.34 o
  -9  -1   4       15.64       12.25     18.78 o
  -8  -1   4     4415.39     4799.88    223.72 o
  -7  -1   4     1296.84     1329.14     65.86 o
  -6  -1   4      267.45      284.75     33.49 o
  -5  -1   4      654.78      587.02     40.72 o
  -4  -1   4     1688.19     1638.81     59.57 o
  -3  -1   4      472.98      524.93     38.55 o
  -2  -1   4      217.00      225.62     25.79 o
  -1  -1   4      192.02      177.94     20.22 o
   0  -1   4      948.39      873.31     26.94 o
   1  -1   4      153.51      101.26     23.38 o
   2  -1   4     6826.00     6605.08    124.71 o
   3  -1   4    11148.27    10947.88    162.57 o
   4  -1   4       31.93       77.50     13.61 o
   5  -1   4       11.06        1.81      9.66 o
   6  -1   4    12754.44    12945.10    185.52 o
   7  -1   4    11005.37    10817.24    172.88 o
   8  -1   4     1183.71     1229.67    120.31 o
   9  -1   4      110.30       86.50     22.65 o
  10  -1   4     1122.84     1208.93     78.42 o
  11  -1   4      365.45      310.55     58.10 o
  12  -1   4      169.73      231.69     57.30 o
 -10   0   4      876.44      930.53     96.41 o
  -9   0   4      221.86      151.10     39.39 o
  -8   0   4       25.38       19.99     18.67 o
  -7   0   4      215.87      173.59     30.01 o
  -6   0   4       53.70       54.50     22.45 o
  -5   0   4       53.71       50.39     15.72 o
  -4   0   4     3533.41     3674.43     90.53 o
  -3   0   4    14844.16    14717.67    225.01 o
  -2   0   4     1500.47     1459.14     68.60 o
  -1   0   4      578.85      708.93     32.21 o
   0   0   4    13757.74    13164.15    124.93 o
   1   0   4     7493.79     5810.46    189.83 o
   2   0   4     1264.87     1319.39     38.75 o
   3   0   4      331.56      277.37     20.96 o
   4   0   4     2468.92     2495.35     62.67 o
   5   0   4    11305.49    11118.66    220.98 o
   6   0   4     1643.12     1520.28     96.29 o
   7   0   4     3046.53     3147.67    134.47 o
   8   0   4       23.32       32.70     16.46 o
   9   0   4      177.01      173.52     27.97 o
  10   0   4      229.65      217.20     45.55 o
  11   0   4      848.91      785.51     81.20 o
  12   0   4      412.49      410.66     70.66 o
 -10   1   4       61.52       13.28     30.58 o
  -9   1   4     2498.04     2390.10    133.02 o
  -8   1   4     1878.45     1764.49    109.04 o
  -7   1   4       26.14       38.55     23.42 o
  -6   1   4     2842.69     2966.20    235.91 o
  -5   1   4    12978.16    12641.33    193.00 o
  -4   1   4      796.35      800.06     41.95 o
  -3   1   4     5722.85     5602.11    106.63 o
  -2   1   4       16.05       10.43      9.33 o
  -1   1   4        2.33       42.98     18.47 o
   0   1   4     6202.17     6001.94     92.14 o
   1   1   4    14301.25    13913.04    214.47 o
   2   1   4     3161.76     3089.62     64.58 o
   3   1   4      558.12      510.48     33.28 o
   4   1   4      426.25      451.92     26.80 o
   5   1   4     1814.72     1801.79     63.94 o
   6   1   4     1199.71     1195.98     47.08 o
   7   1   4      280.20      227.32     25.99 o
   8   1   4       42.77       27.12     13.82 o
   9   1   4      168.77      184.13     39.19 o
  10   1   4       86.97       53.27     29.86 o
  11   1   4     2213.86     2195.99    123.53 o
  12   1   4     2575.54     2427.04    138.82 o
 -10   2   4       64.29       30.02     30.66 o
  -9   2   4     5281.12     5235.36    200.06 o
  -8   2   4     3691.09     3398.77    153.30 o
  -7   2   4       78.87       68.00     28.33 o
  -6   2   4     4589.21     4400.84    154.27 o
  -5   2   4    10768.35    10513.62    234.58 o
  -4   2   4     9491.71     9841.26    214.87 o
  -3   2   4      965.78     1116.88     34.97 o
  -2   2   4      226.89      228.33     16.89 o
  -1   2   4     2397.94     2563.76     81.76 o
   0   2   4      509.78      518.58     34.04 o
   1   2   4       53.60       66.15     15.21 o
   2   2   4     1474.06     1485.00     56.41 o
   3   2   4       43.61       40.16     11.67 o
   4   2   4       98.34      111.06     21.41 o
   5   2   4    11178.37    10883.56    203.60 o
   6   2   4    24962.49    24893.16    269.75 o
   7   2   4      988.72      903.89     58.18 o
   8   2   4       26.63       15.37     16.50 o
   9   2   4     5830.32     5300.47    169.72 o
  10   2   4     4215.12     4114.03    158.62 o
  11   2   4       62.16       52.39     31.47 o
  12   2   4      327.32      245.29     52.87 o
  13   2   4       18.49       17.62     22.29 o
 -10   3   4     1983.35     2096.13    143.49 o
  -9   3   4        1.58       -3.06     25.35 o
  -8   3   4      217.17      192.42     45.07 o
  -7   3   4       95.45      132.78     37.82 o
  -6   3   4      210.86      272.57     46.11 o
  -5   3   4      319.27      332.28     45.95 o
  -4   3   4       42.08       42.41     18.43 o
  -3   3   4      167.46      170.79     17.39 o
  -2   3   4      207.46      228.47     18.48 o
  -1   3   4     3874.05     3707.71    100.35 o
   0   3   4    36977.18    34944.22    435.85 o
   1   3   4      258.21      200.54     22.45 o
   2   3   4     2047.93     2024.26     65.75 o
   3   3   4     4338.71     4017.78     98.58 o
   4   3   4     5023.21     4934.55    118.94 o
   5   3   4     1445.03     1511.56     67.12 o
   6   3   4    13932.03    13722.34    163.10 o
   7   3   4     2778.58     2724.54     64.21 o
   8   3   4       63.00       34.68     17.38 o
   9   3   4     2492.21     2382.13    111.06 o
  10   3   4     1396.21     1418.21     91.26 o
  11   3   4      300.53      349.18     57.46 o
  12   3   4       71.26       33.88     28.81 o
  13   3   4        2.28       12.47     26.07 o
  -9   4   4      163.47      191.85     56.90 o
  -8   4   4       99.49      142.20     43.62 o
  -7   4   4       67.80       76.85     33.40 o
  -6   4   4     2492.50     2340.13    114.84 o
  -5   4   4       27.05       25.19     18.03 o
  -4   4   4     3546.39     3573.57     79.55 o
  -3   4   4      792.52      935.67     38.67 o
  -2   4   4     1948.77     1950.06     78.22 o
  -1   4   4     3041.28     3167.35     92.83 o
   0   4   4    67391.35    64995.11    537.76 o
   1   4   4    24598.79    23752.45    231.87 o
   2   4   4      241.90      314.58     27.28 o
   3   4   4     3701.71     3900.45     96.89 o
   4   4   4     1424.78     1282.53     54.64 o
   5   4   4        2.93        8.61      9.82 o
   6   4   4      474.26      424.83     40.24 o
   7   4   4       65.09       45.88     23.86 o
   8   4   4       12.82       21.05     10.86 o
   9   4   4        1.14       -0.89     14.73 o
  10   4   4      180.30       99.79     30.98 o
  11   4   4      913.86      857.54     78.30 o
  12   4   4       12.39       18.11     24.46 o
  13   4   4        0.13        5.39     24.54 o
  -9   5   4      694.75      699.89     89.25 o
  -8   5   4      139.60      142.12     44.74 o
  -7   5   4       17.92       35.01     27.44 o
  -6   5   4    11130.12    11796.71    282.47 o
  -5   5   4    11800.13    12078.21    266.13 o
  -4   5   4      105.70       97.62     18.91 o
  -3   5   4       97.17       91.90     23.50 o
  -2   5   4    12801.32    13242.86    169.90 o
  -1   5   4     6641.61     6489.55    103.98 o
   0   5   4     1549.87     1542.52     89.41 o
   1   5   4     3114.53     3307.49     65.76 o
   2   5   4       35.32       31.07      8.85 o
   3   5   4        1.82        7.34      5.26 o
   4   5   4      211.66      251.89     25.27 o
   5   5   4     4506.99     5006.49    125.78 o
   6   5   4      339.45      372.28     38.06 o
   7   5   4        0.13       -5.33      8.06 o
   8   5   4     2758.61     2771.60     75.82 o
   9   5   4     8805.84     8233.13    205.85 o
  10   5   4       17.41       18.43     20.52 o
  11   5   4     1290.95     1338.78     92.87 o
  12   5   4        0.40       18.91     28.89 o
  13   5   4      136.51       93.03     39.11 o
  -9   6   4      324.87      247.46     65.83 o
  -8   6   4      739.22      651.36     82.33 o
  -7   6   4     2327.23     2220.70    124.33 o
  -6   6   4     1268.25     1482.59     95.68 o
  -5   6   4     6381.99     6455.84    188.31 o
  -4   6   4     1416.03     1485.56     58.01 o
  -3   6   4      378.20      352.67     29.28 o
  -2   6   4     1900.63     2099.35     61.75 o
  -1   6   4      462.75      544.72     38.87 o
   0   6   4      302.39      300.10     22.70 o
   1   6   4      726.17      702.71     30.47 o
   2   6   4     1755.79     1732.21     47.63 o
   3   6   4     5175.36     4997.31     85.45 o
   4   6   4     2155.21     2178.14     55.49 o
   5   6   4     6294.61     6266.46    155.52 o
   6   6   4     1364.54     1267.54     45.91 o
   7   6   4      906.20      818.51     56.41 o
   8   6   4     1406.86     1461.84     56.67 o
   9   6   4    15069.70    15192.98    215.14 o
  10   6   4     3067.39     2872.63    123.77 o
  11   6   4      321.71      296.55     51.99 o
  12   6   4      214.18      183.48     48.45 o
  13   6   4      489.85      419.76     68.24 o
  -8   7   4      204.83      235.95     58.83 o
  -7   7   4      754.85      682.26     79.91 o
  -6   7   4      164.81      226.13     48.37 o
  -5   7   4        1.17       10.62     21.00 o
  -4   7   4      202.81      179.52     27.25 o
  -3   7   4      280.58      281.91     28.83 o
  -2   7   4      443.92      482.41     71.22 o
  -1   7   4    10762.68    10733.02    151.96 o
   0   7   4     7904.73     7480.03    117.21 o
   1   7   4      457.46      457.14     26.24 o
   2   7   4      507.20      460.66     25.68 o
   3   7   4    30169.47    29457.86    377.02 o
   4   7   4    14237.09    14463.38    174.00 o
   5   7   4      776.71      768.82     33.93 o
   6   7   4        0.44        1.77      8.08 o
   7   7   4     2621.70     2861.76    110.33 o
   8   7   4        1.46        6.57      8.86 o
   9   7   4     2060.44     2022.65     73.18 o
  10   7   4       95.77       49.57     21.64 o
  11   7   4        4.96        3.22     24.30 o
  12   7   4        3.99      -10.14     20.52 o
  13   7   4       88.43        7.65     32.35 o
  -8   8   4       50.77       42.01     49.01 o
  -7   8   4      619.34      642.03     79.19 o
  -6   8   4     2384.85     2553.14    129.81 o
  -5   8   4        2.79       -1.47     15.41 o
  -4   8   4       90.17       63.93     46.92 o
  -3   8   4     4941.27     5053.08    154.47 o
  -2   8   4     4544.55     4662.67    101.44 o
  -1   8   4     1675.90     1811.36     58.69 o
   0   8   4     5937.36     5917.17    104.42 o
   1   8   4       70.62       76.45     15.73 o
   2   8   4      166.49      155.01     17.12 o
   3   8   4     9916.79    10013.87    231.20 o
   4   8   4    17039.58    16674.53    316.67 o
   5   8   4      779.83      759.28     59.55 o
   6   8   4       16.41        1.45     14.89 o
   7   8   4      380.17      356.18     45.79 o
   8   8   4     1024.86      991.23     53.54 o
   9   8   4      176.87      121.84     41.61 o
  10   8   4      126.30      140.35     46.59 o
  -5   9   4      874.72      781.73     85.14 o
  -4   9   4        5.99       39.35     28.49 o
  -3   9   4     2356.49     2334.81    124.33 o
  -2   9   4     8939.10     8722.09    240.30 o
  -1   9   4     1935.20     1899.53    105.74 o
   0   9   4      120.75       82.25     28.49 o
   1   9   4      108.69      110.25     31.30 o
   2   9   4      421.04      361.81     49.73 o
   3   9   4      399.03      366.72     49.49 o
   4   9   4       15.39       44.82     20.60 o
   5   9   4       37.42       26.96     18.11 o
   6   9   4       11.20       17.87     18.03 o
   7   9   4      344.72      342.26     49.49 o
   8   9   4     5742.64     5873.41    137.07 o
   9   9   4     2916.20     2937.97    148.31 o
  10   9   4       22.23       26.23     33.08 o
  11   9   4      475.27      400.84     73.63 o
  -5  10   4       41.19       74.68     42.33 o
  -4  10   4      501.09      439.31     71.30 o
  -3  10   4      133.32       96.25     41.61 o
  -2  10   4        2.83        0.56     22.77 o
  -1  10   4       87.46      133.27     38.06 o
   0  10   4      114.91       75.00     30.26 o
   1  10   4       58.99        4.75     19.31 o
   2  10   4     3839.41     4027.76    158.54 o
   3  10   4     5875.19     5899.28    193.54 o
   4  10   4       21.07       13.84     22.13 o
   5  10   4      762.16      853.76     75.81 o
   6  10   4     3008.75     2821.36    128.52 o
   7  10   4      330.90      384.75     55.69 o
   8  10   4     1506.51     1481.19     85.54 o
   9  10   4     1830.05     1928.17    128.12 o
  10  10   4      248.33      142.20     56.57 o
  11  10   4       25.88       79.51     48.28 o
  -5  11   4       33.76       17.95     40.96 o
  -4  11   4      251.75      207.87     57.62 o
  -3  11   4      487.03      441.89     73.63 o
  -2  11   4      179.04      174.15     48.69 o
  -1  11   4     1872.74     1847.06    118.94 o
   0  11   4       77.26       56.33     32.27 o
   1  11   4      242.68      258.57     51.10 o
   2  11   4     3758.22     3905.44    166.10 o
   3  11   4     8952.14     8911.69    256.55 o
   4  11   4     1222.86     1326.87     94.72 o
   5  11   4       24.57       20.76     23.02 o
   6  11   4     1336.53     1402.67     98.34 o
   7  11   4     2394.71     2499.87    129.64 o
   8  11   4       39.06       25.19     35.81 o
   9  11   4       38.99       27.36     37.98 o
  10  11   4        5.81       11.11     41.85 o
  11  11   4        0.03        8.93     45.47 o
  -4  12   4      615.46      554.07     91.98 o
  -3  12   4     4810.57     4766.12    218.49 o
  -2  12   4     1734.37     1817.68    130.93 o
  -1  12   4       36.75       -3.06     25.19 o
   0  12   4      569.43      410.98     69.93 o
   1  12   4     1796.33     1753.87    119.10 o
   2  12   4      303.89      275.22     58.99 o
   3  12   4      135.96       74.68     37.50 o
   4  12   4      115.81       91.10     37.66 o
   5  12   4       31.23       19.96     25.19 o
   6  12   4       25.04        3.14     26.07 o
   7  12   4        0.41       -1.29     25.51 o
   8  12   4       41.23       47.48     41.44 o
   9  12   4        0.81       12.72     37.66 o
  10  12   4        9.97       15.21     46.76 o
  11  12   4     1231.15     1395.27    141.64 o
  -2  13   4     1105.30     1164.63    120.63 o
  -1  13   4      201.39      135.52     50.70 o
   0  13   4      158.35      117.33     44.90 o
   1  13   4      160.70      153.63     48.61 o
   2  13   4        0.49      -15.61     21.08 o
   3  13   4      148.26       79.75     42.49 o
   4  13   4       27.05       16.01     29.86 o
   5  13   4      220.37      285.28     61.56 o
   6  13   4      647.73      672.77     85.46 o
   7  13   4      339.57      377.99     71.38 o
   8  13   4     1487.92     1554.93    140.11 o
   9  13   4       10.92       32.99     48.77 o
   0  14   4       11.83        1.85     32.11 o
   1  14   4      764.76      698.20     96.25 o
   2  14   4     2345.55     2294.42    152.34 o
   3  14   4      516.14      463.78     80.15 o
   4  14   4       39.34       -2.58     35.41 o
   5  14   4      808.09      714.54     92.14 o
   6  14   4     3277.82     3219.71    175.60 o
   7  14   4      503.93      424.13     88.56 o
   8  14   4      184.76      230.96     81.68 o
   0 -10   5      136.06      140.83     58.26 o
   1 -10   5       88.49       57.14     50.70 o
  -5  -9   5      344.78      316.99     80.56 o
  -4  -9   5     1001.93      997.32    117.33 o
  -3  -9   5      166.90      114.27     46.35 o
  -2  -9   5       79.13       32.83     41.61 o
  -1  -9   5       59.13       82.57     43.86 o
   0  -9   5      114.49      125.78     51.91 o
   1  -9   5       73.34       31.14     40.24 o
   2  -9   5      108.48       73.39     48.28 o
   3  -9   5        0.55       26.40     41.77 o
   4  -9   5      347.16      188.47     60.84 o
  -7  -8   5       18.31      -39.43     39.43 o
  -6  -8   5      142.49      132.22     58.75 o
  -5  -8   5        1.18       18.75     37.26 o
  -4  -8   5       66.43       57.86     39.67 o
  -3  -8   5      235.88      249.87     61.00 o
  -2  -8   5      159.90      138.50     47.88 o
  -1  -8   5      201.93      201.86     37.69 o
   0  -8   5     4014.04     3876.71    174.55 o
   1  -8   5     4342.43     4261.14    187.67 o
   2  -8   5      144.49      179.54     54.24 o
   3  -8   5       68.90       78.38     44.74 o
   4  -8   5     2049.31     2144.49    147.67 o
   5  -8   5     1876.12     1747.91    139.87 o
   6  -8   5       20.25       60.52     47.00 o
  -8  -7   5      245.16      256.88     78.62 o
  -7  -7   5        0.74       36.70     44.26 o
  -6  -7   5     1148.71     1035.39    115.24 o
  -5  -7   5     3648.15     3891.76    195.15 o
  -4  -7   5      362.95      389.66     74.60 o
  -3  -7   5      126.26       75.00     37.18 o
  -2  -7   5     2438.65     2635.95    143.00 o
  -1  -7   5     2455.22     2586.74     94.58 o
   0  -7   5      638.84      626.75     51.65 o
   1  -7   5     3681.78     3763.56    166.02 o
   2  -7   5      339.63      342.66     63.17 o
   3  -7   5        0.18      -15.29     23.10 o
   4  -7   5      398.92      449.13     76.77 o
   5  -7   5      585.91      585.29     87.96 o
   6  -7   5       31.95       33.32     37.90 o
   7  -7   5        1.03      -29.86     29.86 o
   8  -7   5       28.02        2.09     37.58 o
  -8  -6   5      264.51      240.06     71.22 o
  -7  -6   5      665.80      664.72    100.51 o
  -6  -6   5      803.89      766.68     97.54 o
  -5  -6   5     6667.60     7346.22    265.81 o
  -4  -6   5     2818.16     2906.91    156.20 o
  -3  -6   5      250.33      208.99     51.42 o
  -2  -6   5      704.15      803.46     81.12 o
  -1  -6   5     3883.48     3924.51    122.08 o
   0  -6   5      457.76      415.25     41.66 o
   1  -6   5        0.02        1.21     21.33 o
   2  -6   5        0.57      -12.15     22.13 o
   3  -6   5       86.57       37.18     32.43 o
   4  -6   5      279.60      200.38     52.47 o
   5  -6   5      217.88      245.85     58.26 o
   6  -6   5     1366.60     1381.35    118.54 o
   7  -6   5       58.48       41.77     35.41 o
   8  -6   5      360.82      345.64     73.15 o
   9  -6   5     3845.99     3908.18    208.83 o
  -9  -5   5        5.16       42.33     47.08 o
  -8  -5   5      265.99      295.34     76.21 o
  -7  -5   5     3916.39     4096.57    204.00 o
  -6  -5   5     1202.76      955.48    102.44 o
  -5  -5   5      618.10      400.60     70.25 o
  -4  -5   5      125.99      140.59     43.54 o
  -3  -5   5       42.43       16.98     25.51 o
  -2  -5   5       73.61       35.14     17.44 o
  -1  -5   5      247.33      222.49     30.01 o
   0  -5   5     1788.67     1891.49     98.98 o
   1  -5   5      540.33      509.24     60.03 o
   2  -5   5       61.65       51.26     26.48 o
   3  -5   5     4185.11     4018.83    164.89 o
   4  -5   5     5005.42     4702.62    185.66 o
   5  -5   5       15.97        1.85     27.04 o
   6  -5   5     1198.02     1040.78     95.93 o
   7  -5   5       19.22       51.50     32.27 o
   8  -5   5      265.24      188.95     55.37 o
   9  -5   5     1327.03     1629.05    135.92 o
  10  -5   5     1920.98     1986.84    147.03 o
  -9  -4   5       97.07      169.00     61.56 o
  -8  -4   5      152.47      128.36     53.52 o
  -7  -4   5      228.88      142.04     54.08 o
  -6  -4   5       79.90       56.82     36.46 o
  -5  -4   5       34.78       38.15     30.50 o
  -4  -4   5       52.35       27.20     26.40 o
  -3  -4   5      424.75      365.11     56.82 o
  -2  -4   5     1117.83     1123.69     51.87 o
  -1  -4   5       12.11       34.76     31.14 o
   0  -4   5     6420.40     6282.03    126.64 o
   1  -4   5      973.93      978.09     70.42 o
   2  -4   5      564.11      481.99     63.45 o
   3  -4   5     2922.68     2983.76    133.67 o
   4  -4   5    11628.49    11642.54    176.33 o
   5  -4   5     1581.39     1583.02    102.36 o
   6  -4   5       23.43       24.67     16.54 o
   7  -4   5      358.62      343.58     38.17 o
   8  -4   5      621.02      562.07     50.38 o
   9  -4   5       24.27      -25.43     25.43 o
  10  -4   5       16.92        2.74     28.25 o
 -10  -3   5        9.93       26.80     45.95 o
  -9  -3   5        5.29       10.00     22.97 o
  -8  -3   5      151.72      158.46     34.05 o
  -7  -3   5        7.27       37.58     20.28 o
  -6  -3   5     5327.05     5460.12    165.74 o
  -5  -3   5     6979.31     6782.02    141.26 o
  -4  -3   5       20.47       28.16     27.92 o
  -3  -3   5     3340.61     3066.63    232.01 o
  -2  -3   5    13465.07    13479.63    147.88 o
  -1  -3   5    10124.05    10178.07    122.13 o
   0  -3   5       73.78       87.96     32.00 o
   1  -3   5      183.31      233.17     23.78 o
   2  -3   5     3667.73     3614.00     64.98 o
   3  -3   5       15.91       19.62     24.06 o
   4  -3   5     1467.83     1383.28     86.43 o
   5  -3   5       64.59       76.61     16.90 o
   6  -3   5       56.31       49.99     40.08 o
   7  -3   5        6.93        7.03     15.19 o
   8  -3   5      609.88      666.23     53.23 o
   9  -3   5     1800.72     1681.92     78.45 o
  10  -3   5       95.50       75.63     26.20 o
  11  -3   5        7.81      -23.94     23.94 o
 -10  -2   5       70.54       59.85     26.46 o
  -9  -2   5      160.08      126.30     33.33 o
  -8  -2   5     3901.30     4064.73    128.43 o
  -7  -2   5     2659.83     2674.86    182.19 o
  -6  -2   5      536.77      557.56     46.21 o
  -5  -2   5     2897.41     2960.58     90.64 o
  -4  -2   5       22.29       45.42     16.32 o
  -3  -2   5      120.21      122.97     20.90 o
  -2  -2   5     6683.53     6764.80     93.83 o
  -1  -2   5     2742.27     2702.52     71.69 o
   0  -2   5        0.18        1.39      4.51 o
   1  -2   5        7.66        2.27      6.58 o
   2  -2   5       24.79       17.22      9.69 o
   3  -2   5     1990.87     1950.78     45.13 o
   4  -2   5        6.34        7.13      8.64 o
   5  -2   5      577.43      568.85     37.57 o
   6  -2   5      240.32      301.44     60.44 o
   7  -2   5     1285.90     1260.96     59.63 o
   8  -2   5        8.81       -2.96     12.77 o
   9  -2   5     4610.50     4820.72    208.07 o
  10  -2   5     1829.51     1829.44     83.92 o
  11  -2   5        3.56        5.23     29.05 o
 -10  -1   5      400.31      414.62     56.46 o
  -9  -1   5      122.62      102.34     44.82 o
  -8  -1   5     1759.74     1835.92     86.48 o
  -7  -1   5     5061.23     5006.18    132.78 o
  -6  -1   5      958.16      940.36     57.33 o
  -5  -1   5      108.24      133.29     25.52 o
  -4  -1   5      693.54      735.95     43.19 o
  -3  -1   5      708.72      691.84     78.91 o
  -2  -1   5      197.43      201.42     17.07 o
  -1  -1   5     1425.97     1545.87     40.68 o
   0  -1   5     2203.01     2325.11     49.63 o
   1  -1   5      466.44      436.83     26.62 o
   2  -1   5     1991.94     1819.82     42.22 o
   3  -1   5    24982.26    24768.86    398.98 o
   4  -1   5    15059.56    15242.53    196.65 o
   5  -1   5       94.20      114.49     19.57 o
   6  -1   5     2266.01     2319.82     74.12 o
   7  -1   5     8804.92     8693.45    158.55 o
   8  -1   5     1089.09     1105.94     56.96 o
   9  -1   5      189.44      161.02     31.06 o
  10  -1   5      102.37       41.11     42.21 o
  11  -1   5        0.24      -11.75     25.43 o
  12  -1   5        0.18      -19.64     33.16 o
 -10   0   5       52.46       20.52     32.11 o
  -9   0   5       56.14       60.36     32.43 o
  -8   0   5       80.66       68.53     23.79 o
  -7   0   5       12.10       27.54     18.16 o
  -6   0   5      582.09      595.01     97.09 o
  -5   0   5       10.70       -1.88     11.54 o
  -4   0   5      197.98      176.86     25.85 o
  -3   0   5    20917.93    21377.19    259.08 o
  -2   0   5    10926.11    11205.99    196.24 o
  -1   0   5      719.60      728.30     47.56 o
   0   0   5       45.41       34.20      7.99 o
   1   0   5      138.03       94.68     14.03 o
   2   0   5      599.19      554.03     22.79 o
   3   0   5     8067.46     8037.27    123.76 o
   4   0   5    13006.65    13038.00    173.45 o
   5   0   5      700.29      711.31     38.54 o
   6   0   5      312.63      311.12     30.76 o
   7   0   5     1107.58     1095.93     52.71 o
   8   0   5      689.80      666.42     76.21 o
   9   0   5        3.17        2.06     13.14 o
  10   0   5       11.50        6.31     16.40 o
  11   0   5       34.16        3.46     24.95 o
  12   0   5      878.34      954.27     98.42 o
  -9   1   5     1075.19     1148.94    101.72 o
  -8   1   5      875.48      794.45     83.13 o
  -7   1   5      923.20      926.91     80.88 o
  -6   1   5     1767.37     1722.82    132.54 o
  -5   1   5      818.29      821.90     56.69 o
  -4   1   5      614.60      662.28     72.59 o
  -3   1   5    11207.14    10844.15    167.18 o
  -2   1   5    39560.67    38359.61    380.53 o
  -1   1   5     4644.50     4924.44     95.99 o
   0   1   5       16.41       14.74      8.15 o
   1   1   5     2729.52     2522.00     82.65 o
   2   1   5     3989.11     3727.19     75.24 o
   3   1   5      189.87      174.53     19.25 o
   4   1   5      344.76      350.32     29.70 o
   5   1   5        0.20       -6.39      6.39 o
   6   1   5      378.23      391.27     42.33 o
   7   1   5       56.57       37.22     15.73 o
   8   1   5     3490.51     3177.43     91.22 o
   9   1   5      519.64      467.04     41.27 o
  10   1   5        4.15       -9.01     15.77 o
  11   1   5     1368.90     1082.63     90.61 o
  12   1   5     5282.03     5647.80    212.94 o
  -9   2   5     1177.32     1092.20    101.48 o
  -8   2   5     9895.94    10500.83    292.61 o
  -7   2   5     1162.06     1102.91     87.72 o
  -6   2   5      129.60       52.07     23.18 o
  -5   2   5     3775.81     3793.74    139.95 o
  -4   2   5     6384.75     6370.86    174.47 o
  -3   2   5       86.03       86.59     22.61 o
  -2   2   5     1973.43     2083.87     50.16 o
  -1   2   5     1499.60     1529.66     69.05 o
   0   2   5      217.11      199.66     26.88 o
   1   2   5      369.01      334.77     31.79 o
   2   2   5     1429.01     1368.55     59.23 o
   3   2   5     2680.66     2508.48     83.61 o
   4   2   5      182.73      205.93     27.76 o
   5   2   5      428.88      464.98     42.09 o
   6   2   5    15707.42    15895.85    282.95 o
   7   2   5     3346.53     3490.83    122.48 o
   8   2   5     2700.52     2565.45    110.41 o
   9   2   5      602.02      480.84     56.82 o
  10   2   5      683.79      579.74     64.86 o
  11   2   5        0.22       -0.24     20.92 o
  12   2   5     1113.83     1079.09     95.85 o
  -9   3   5        0.07       32.83     35.97 o
  -8   3   5     2121.15     2364.51    135.68 o
  -7   3   5     2710.67     2844.70    139.22 o
  -6   3   5      548.84      612.73     66.15 o
  -5   3   5       17.58       12.23     16.90 o
  -4   3   5      448.25      499.27     52.95 o
  -3   3   5      669.93      732.63     32.42 o
  -2   3   5       20.27       27.81      8.89 o
  -1   3   5      888.74      937.98     34.74 o
   0   3   5     5748.69     5449.27    130.77 o
   1   3   5     2649.56     2762.13     87.96 o
   2   3   5     9731.26     9679.10    180.50 o
   3   3   5    13530.61    13374.58    225.97 o
   4   3   5      265.20      239.90     28.33 o
   5   3   5       46.58       82.41     21.25 o
   6   3   5    19130.37    19459.68    318.60 o
   7   3   5    16345.49    16939.29    304.92 o
   8   3   5      115.67       85.71     25.59 o
   9   3   5       71.50       27.92     21.89 o
  10   3   5      427.55      324.80     52.87 o
  11   3   5      393.97      383.70     59.71 o
  12   3   5       12.17        8.61     26.48 o
  13   3   5       39.37       32.75     30.66 o
  -9   4   5        7.57       -4.02     35.41 o
  -8   4   5        4.27        7.24     26.07 o
  -7   4   5      320.19      349.74     59.95 o
  -6   4   5      201.25      230.64     47.88 o
  -5   4   5      181.64      171.09     39.11 o
  -4   4   5     4838.74     5050.27    159.02 o
  -3   4   5    15062.01    15446.58    191.14 o
  -2   4   5     1542.96     1513.18     48.33 o
  -1   4   5       49.01       44.55     12.08 o
   0   4   5    34106.32    33908.40    319.22 o
   1   4   5    67101.88    63193.59    736.99 o
   2   4   5     1504.62     1418.93     61.48 o
   3   4   5     2922.01     2967.99     91.66 o
   4   4   5      449.83      427.00     36.29 o
   5   4   5      448.58      387.32     36.62 o
   6   4   5     1400.03     1526.93     74.28 o
   7   4   5     1011.42      978.49     63.33 o
   8   4   5       29.94       75.24     24.95 o
   9   4   5       62.19       44.90     21.97 o
  10   4   5       97.38       73.63     28.41 o
  11   4   5     1322.17     1220.32     89.73 o
  12   4   5      976.28      872.02     87.23 o
  13   4   5        5.57      -10.22     23.74 o
  -9   5   5     2082.90     2445.63    153.87 o
  -8   5   5     1160.83     1225.15    105.26 o
  -7   5   5      386.39      469.09     68.89 o
  -6   5   5      758.28      708.66     71.22 o
  -5   5   5     6910.16     6845.99    199.58 o
  -4   5   5      169.18      157.41     35.97 o
  -3   5   5     4230.67     4226.24     91.69 o
  -2   5   5     2863.96     3054.42    107.27 o
  -1   5   5      900.80     1018.29     40.49 o
   0   5   5     3684.49     3875.38     79.20 o
   1   5   5    27400.54    26867.39    270.46 o
   2   5   5     4070.47     3926.04    104.94 o
   3   5   5      291.60      409.37     34.52 o
   4   5   5       76.46      141.72     24.14 o
   5   5   5      716.65      686.37     44.82 o
   6   5   5     1120.36     1260.48     68.32 o
   7   5   5       29.66       47.08     19.72 o
   8   5   5     1410.40     1319.12     51.20 o
   9   5   5      921.37      887.64     70.25 o
  10   5   5      298.62      278.60     47.64 o
  11   5   5     3575.46     3484.07    149.44 o
  12   5   5     3419.25     3197.74    152.98 o
  13   5   5       69.24       47.88     35.57 o
  -8   6   5     1856.80     1856.39    124.33 o
  -7   6   5       11.74        2.58     24.38 o
  -6   6   5       62.31       60.68     31.71 o
  -5   6   5     5604.24     5648.04    182.19 o
  -4   6   5     4092.59     4130.69    144.77 o
  -3   6   5        8.22       11.31     11.85 o
  -2   6   5      253.97      261.74     25.60 o
  -1   6   5        8.52        9.20      7.93 o
   0   6   5      230.66      236.25     22.01 o
   1   6   5      353.03      317.98     68.89 o
   2   6   5     2142.05     2149.85     57.56 o
   3   6   5       81.47       93.67     14.68 o
   4   6   5      337.24      424.34     35.97 o
   5   6   5     8940.66     8265.08    169.08 o
   6   6   5    17444.39    17498.91    288.42 o
   7   6   5     2066.22     2319.93     96.73 o
   8   6   5       15.35        5.07     15.53 o
   9   6   5     4623.10     4316.42    148.80 o
  10   6   5     3278.44     3174.00    135.12 o
  11   6   5      266.61      189.12     46.35 o
  12   6   5      915.60      867.68     86.03 o
  13   6   5       47.77        6.44     26.80 o
  -8   7   5      184.90      268.95     65.75 o
  -7   7   5      275.61      238.04     54.96 o
  -6   7   5        5.61       22.29     28.41 o
  -5   7   5        0.88       -6.92     18.67 o
  -4   7   5      287.10      340.31     34.74 o
  -3   7   5        0.19       11.52     16.14 o
  -2   7   5      122.23      137.84     31.26 o
  -1   7   5     2964.63     3044.26     77.67 o
   0   7   5    18457.18    18197.92    216.20 o
   1   7   5     3697.37     3683.84    139.70 o
   2   7   5     3256.09     3300.00     74.30 o
   3   7   5      294.83      331.10     25.10 o
   4   7   5     3769.72     3769.23     79.98 o
   5   7   5      224.51      245.03     24.87 o
   6   7   5     9453.92     8860.65    138.07 o
   7   7   5     3250.78     3266.96     67.22 o
   8   7   5       62.31       49.49     20.52 o
   9   7   5       65.76       67.94     25.67 o
  10   7   5     1230.68     1229.17     83.37 o
  11   7   5      137.98      157.17     40.24 o
  12   7   5      212.63      172.05     45.55 o
  13   7   5       21.49       19.56     36.13 o
  -8   8   5       31.34       48.12     49.73 o
  -7   8   5       33.09       19.31     34.04 o
  -6   8   5     1484.50     1433.09    103.89 o
  -5   8   5     1113.77     1175.82     87.64 o
  -4   8   5     2151.29     2236.78     78.99 o
  -3   8   5      767.59      735.93     45.82 o
  -2   8   5      798.38      852.40     45.05 o
  -1   8   5      147.21      136.18     20.86 o
   0   8   5     9421.04     9378.99    144.96 o
   1   8   5    12890.88    12608.12    168.84 o
   2   8   5      449.43      407.42     27.96 o
   3   8   5      958.84     1026.51     41.06 o
   4   8   5    11425.50    11011.89    155.48 o
   5   8   5     3163.64     3179.71     76.88 o
   6   8   5        0.18        0.79      8.60 o
   7   8   5       14.62       28.18     12.88 o
   8   8   5      103.50      101.08     20.88 o
   9   8   5      310.91      309.20     28.54 o
  10   8   5      674.94      654.11     71.10 o
  11   8   5     1945.76     2064.66    115.40 o
  -4   9   5      473.07      486.07     65.83 o
  -3   9   5        4.41       29.70     24.71 o
  -2   9   5     1682.36     1672.83    102.20 o
  -1   9   5     1359.89     1354.15     91.02 o
   0   9   5       86.79      111.62     32.27 o
   1   9   5      531.21      556.56     60.28 o
   2   9   5      823.98      784.63     68.81 o
   3   9   5       19.29       44.50     19.96 o
   4   9   5       73.50       40.64     19.80 o
   5   9   5      904.38     1057.44     74.68 o
   6   9   5      386.58      390.06     51.66 o
   7   9   5      426.93      376.06     53.44 o
   8   9   5     1732.68     1799.82    101.96 o
   9   9   5     4609.66     4840.65    128.37 o
  10   9   5      413.84      420.24     69.13 o
  -4  10   5      529.10      468.52     71.22 o
  -3  10   5        4.40       -5.87     25.75 o
  -2  10   5       55.13       -1.77     19.47 o
  -1  10   5       45.25       61.00     27.28 o
   0  10   5       36.34       54.24     26.80 o
   1  10   5      420.46      492.91     61.89 o
   2  10   5       65.66       60.92     26.64 o
   3  10   5     3601.39     3523.99    146.46 o
   4  10   5        6.61       32.75     23.50 o
   5  10   5     7339.41     7342.84    217.52 o
   6  10   5     1941.63     2134.99    113.87 o
   7  10   5       16.53        7.32     24.22 o
   8  10   5      886.27      948.23     82.57 o
   9  10   5     5829.87     6708.05    241.42 o
  10  10   5     2387.77     2631.28    151.13 o
  11  10   5       50.44        1.93     39.43 o
  -4  11   5      207.95      130.05     48.45 o
  -3  11   5      157.75      160.71     51.18 o
  -2  11   5        7.31       33.64     28.89 o
  -1  11   5     3985.51     3736.76    166.99 o
   0  11   5     2590.28     2786.20    141.15 o
   1  11   5       29.60       23.74     25.75 o
   2  11   5      302.45      275.55     54.56 o
   3  11   5     5849.97     6127.99    210.04 o
   4  11   5     7365.45     7901.65    238.93 o
   5  11   5        4.72        1.61     22.29 o
   6  11   5      296.92      226.13     47.88 o
   7  11   5        2.80      -19.64     22.29 o
   8  11   5        1.62       15.29     26.07 o
   9  11   5      208.66      275.06     67.60 o
  10  11   5      182.11      165.13     55.77 o
  11  11   5        2.10      -13.84     41.93 o
  -4  12   5        9.20        6.04     40.80 o
  -3  12   5      961.89      886.59    101.72 o
  -2  12   5     2817.31     2569.72    150.89 o
  -1  12   5       88.90       82.00     39.27 o
   0  12   5     1958.92     1822.83    122.16 o
   1  12   5       46.63       40.08     31.30 o
   2  12   5        0.02       23.82     23.18 o
   3  12   5      457.71      375.25     63.66 o
   4  12   5      870.94      813.28     84.90 o
   5  12   5      409.97      348.21     62.61 o
   6  12   5        1.10       14.16     25.35 o
   7  12   5        0.03       -4.35     26.40 o
   8  12   5      381.11      427.80     68.24 o
   9  12   5        5.73       10.14     39.27 o
  10  12   5      346.53      381.37     83.37 o
  11  12   5        1.06        0.56     45.47 o
  -2  13   5     1831.33     2099.43    146.22 o
  -1  13   5      566.59      554.87     84.26 o
   0  13   5       26.33        9.74     26.07 o
   1  13   5       27.79       47.88     33.88 o
   2  13   5        2.39       16.90     31.87 o
   3  13   5       35.16        5.55     29.21 o
   4  13   5     1122.07     1054.22    102.77 o
   5  13   5      893.54      819.23     93.19 o
   6  13   5       78.14       77.09     45.31 o
   7  13   5      191.69      219.78     59.55 o
   8  13   5     2498.83     2493.59    146.79 o
   9  13   5     1542.16     1873.69    158.78 o
  10  13   5       25.57       68.48     52.47 o
  -1  14   5      193.12      158.37     59.23 o
   0  14   5        0.01       16.50     30.90 o
   1  14   5       17.16      -16.01     28.49 o
   2  14   5     1615.72     1576.18    125.54 o
   3  14   5     1331.60     1377.57    122.80 o
   4  14   5       34.16       11.51     34.85 o
   5  14   5      237.05      219.37     59.71 o
   6  14   5      219.64      282.39     69.21 o
   7  14   5      449.15      528.32     85.87 o
   3  15   5     2052.69     2353.16    160.31 o
   4  15   5      606.63      480.11     84.34 o
   5  15   5       41.76       36.13     43.38 o
  -3  -9   6      490.73      555.92     96.09 o
   0  -9   6       18.60      -38.23     38.23 o
   1  -9   6      111.39       72.91     51.99 o
   2  -9   6       10.43       15.77     41.28 o
  -5  -8   6       32.01      -13.28     42.57 o
  -4  -8   6        0.24       10.30     44.66 o
  -3  -8   6      445.00      443.74     79.75 o
  -2  -8   6      665.21      609.44     87.56 o
   0  -8   6      411.83      382.01     75.97 o
   1  -8   6     2589.76     2961.39    167.39 o
   2  -8   6      689.00      676.87     94.40 o
   4  -8   6      127.66      139.46     57.14 o
   5  -8   6      210.19      134.23     55.45 o
  -6  -7   6      128.01      190.08     70.98 o
  -5  -7   6      602.14      541.51     90.29 o
  -4  -7   6      995.81      884.82    105.02 o
  -3  -7   6      731.45      835.33     98.42 o
  -2  -7   6     2616.82     2581.63    149.76 o
  -1  -7   6       15.04       -5.87     32.91 o
   0  -7   6      419.13      283.75     59.71 o
   1  -7   6     5340.58     5300.31    211.25 o
   2  -7   6     2785.29     2880.11    158.86 o
   3  -7   6      280.42      336.38     68.48 o
   4  -7   6        3.68      -20.84     24.63 o
   5  -7   6      342.12      234.58     61.64 o
   6  -7   6       72.54       69.77     47.00 o
   7  -7   6        4.04       21.89     38.31 o
  -7  -6   6      261.37      193.62     67.60 o
  -6  -6   6       60.02       34.20     38.79 o
  -5  -6   6     4145.01     4335.42    207.71 o
  -4  -6   6     4931.26     5057.84    215.91 o
  -3  -6   6       86.73       84.34     42.25 o
  -2  -6   6       83.00      104.54     45.15 o
  -1  -6   6       28.74       32.72     20.56 o
   0  -6   6      480.60      472.72     47.35 o
   1  -6   6        9.26       19.72     30.02 o
   2  -6   6      203.59      207.14     53.92 o
   3  -6   6       60.85       38.55     32.99 o
   4  -6   6       25.77       16.98     28.49 o
   5  -6   6        5.88       49.33     38.79 o
   6  -6   6     1470.14     1536.99    129.73 o
   7  -6   6     1081.29     1075.71    114.19 o
   8  -6   6        0.01        2.01     32.83 o
  -8  -5   6      863.75      947.11    122.64 o
  -7  -5   6      117.43      132.22     59.79 o
  -6  -5   6       54.13       82.97     47.88 o
  -5  -5   6      496.89      509.49     82.65 o
  -4  -5   6     1144.52     1180.73    106.55 o
  -3  -5   6       70.69       89.73     41.93 o
  -2  -5   6      143.85      106.71     40.16 o
  -1  -5   6      316.86      280.70     34.94 o
   0  -5   6      682.55      634.75     48.49 o
   1  -5   6      878.51      849.49     80.07 o
   2  -5   6      307.49      332.60     59.07 o
   3  -5   6      221.40      183.80     47.64 o
   4  -5   6      549.43      428.45     66.71 o
   5  -5   6      624.38      730.07     87.07 o
   6  -5   6     2009.57     2053.07    134.23 o
   7  -5   6     3423.12     3243.29    172.86 o
   8  -5   6      155.55      295.91     68.40 o
   9  -5   6      325.92      221.71     65.10 o
  -9  -4   6      533.12      493.71    102.28 o
  -8  -4   6       25.81       47.32     46.92 o
  -7  -4   6        0.46       24.95     40.16 o
  -6  -4   6       59.61       21.81     39.83 o
  -5  -4   6      294.35      353.93     69.45 o
  -4  -4   6      763.49      683.47     83.05 o
  -3  -4   6     2316.47     2343.26    132.22 o
  -2  -4   6      116.37       80.23     30.50 o
  -1  -4   6      308.27      276.54     43.46 o
   0  -4   6     6317.66     6577.15    175.56 o
   1  -4   6    19147.57    17486.07    593.14 o
   2  -4   6     1678.29     1638.06     98.26 o
   3  -4   6       33.49       47.48     28.97 o
   4  -4   6     3354.23     3402.63    154.59 o
   5  -4   6     3674.90     3809.03    168.92 o
   6  -4   6       91.20      135.04     43.21 o
   7  -4   6      499.88      469.33     73.47 o
   8  -4   6        2.12      -16.98     25.43 o
   9  -4   6        5.63      -10.38     25.99 o
  10  -4   6       25.64        5.47     34.60 o
  -9  -3   6      228.28      249.23     75.32 o
  -8  -3   6      154.74      205.29     68.97 o
  -7  -3   6       10.91        6.76     35.49 o
  -6  -3   6     2277.29     2243.68     88.62 o
  -5  -3   6     6587.20     6727.61    236.92 o
  -4  -3   6      402.86      388.51     38.17 o
  -3  -3   6      965.15      804.99     79.51 o
  -2  -3   6       31.56       62.52     52.15 o
  -1  -3   6     2353.95     2349.12     88.75 o
   0  -3   6      202.52      220.55     20.62 o
   1  -3   6     5570.39     5554.69     89.61 o
   2  -3   6     2785.47     2738.71     60.67 o
   3  -3   6        5.59        9.62     14.89 o
   5  -3   6     1187.95     1159.05     54.06 o
   6  -3   6       23.61       11.35     11.49 o
   7  -3   6       35.10       28.46     13.26 o
   8  -3   6       49.07       24.12     20.39 o
   9  -3   6      965.93      997.73     65.79 o
  10  -3   6      309.94      331.04     46.14 o
  11  -3   6      517.53      468.26     57.74 o
  -9  -2   6      407.25      397.40     53.65 o
  -8  -2   6      140.93      154.08     50.70 o
  -7  -2   6      907.96      948.43     65.48 o
  -6  -2   6       16.10       23.39     18.55 o
  -5  -2   6     9388.09     9330.79    177.88 o
  -4  -2   6     6088.59     6099.81    141.15 o
  -3  -2   6      372.04      430.80     36.35 o
  -2  -2   6      493.92      488.84     36.23 o
  -1  -2   6     4286.47     4398.93     78.78 o
   0  -2   6     1813.29     1988.36     66.35 o
   1  -2   6       15.06       28.73      9.02 o
   2  -2   6      521.40      523.76     53.52 o
   3  -2   6      580.87      592.10     37.38 o
   4  -2   6       20.74       19.01     11.43 o
   5  -2   6     3494.01     3398.68     91.55 o
   6  -2   6     3716.57     3769.51    112.95 o
   7  -2   6      247.47      240.67     33.14 o
   8  -2   6       48.39       25.64     18.70 o
   9  -2   6     2960.88     2969.91    103.44 o
  10  -2   6     3348.27     3569.19    120.44 o
  11  -2   6      104.14       57.02     42.89 o
  -9  -1   6       52.23       19.83     25.57 o
  -8  -1   6        2.95        8.02     22.28 o
  -7  -1   6     1004.98      980.20     65.90 o
  -6  -1   6      762.29      707.96     75.16 o
  -5  -1   6      205.73      201.68     31.99 o
  -4  -1   6     1209.17     1231.68     58.65 o
  -3  -1   6        6.69        5.76     12.05 o
  -2  -1   6      112.27      124.81     31.43 o
  -1  -1   6      848.30      845.92     33.15 o
   0  -1   6     3333.30     3228.06     84.89 o
   1  -1   6      515.10      520.72     26.61 o
   2  -1   6      132.18      168.79     16.84 o
   3  -1   6     7560.71     7828.04    102.01 o
   4  -1   6    10290.91    10600.75    163.73 o
   5  -1   6      268.25      254.18     28.71 o
   6  -1   6     2272.45     2267.51     75.61 o
   7  -1   6        2.61       23.66     43.58 o
   8  -1   6     1488.48     1526.76     99.51 o
   9  -1   6       17.82       25.72     18.12 o
  10  -1   6     2228.33     2407.18     96.52 o
  11  -1   6      143.73      124.48     32.57 o
  12  -1   6       20.82       31.71     41.69 o
  -9   0   6      150.60      147.59     45.95 o
  -8   0   6        9.57        8.24     44.78 o
  -7   0   6       19.30       -6.82     18.18 o
  -6   0   6      290.87      323.04     40.54 o
  -5   0   6     1339.22     1309.49     64.13 o
  -4   0   6      470.79      432.73     38.64 o
  -3   0   6     2463.38     2535.84     79.86 o
  -2   0   6    12403.29    12296.56    321.54 o
  -1   0   6      558.05      515.76     35.28 o
   0   0   6    15037.20    14788.27    154.19 o
   1   0   6     3494.17     3576.65     65.63 o
   2   0   6     1051.01     1204.96     36.68 o
   3   0   6     6195.76     6317.61    114.67 o
   4   0   6    21138.09    21141.24    251.79 o
   5   0   6     6377.88     6163.73    122.06 o
   6   0   6        0.86       -6.69      6.69 o
   7   0   6      299.70      279.89     39.59 o
   8   0   6      438.72      510.12     43.86 o
   9   0   6       16.05        7.04     14.37 o
  10   0   6        0.96       15.18     17.94 o
  11   0   6        2.33       26.68     21.91 o
  12   0   6        5.62        1.85     34.20 o
  -9   1   6      179.88      227.90     56.41 o
  -8   1   6      644.16      630.92     77.50 o
  -7   1   6        9.90       11.51     26.15 o
  -6   1   6     7032.00     6970.48    211.65 o
  -5   1   6     4964.03     4879.84    124.99 o
  -4   1   6      370.43      375.78     49.57 o
  -3   1   6     5776.88     5885.52    125.11 o
  -2   1   6    31186.21    31828.48    346.45 o
  -1   1   6     8229.68     8328.15    140.26 o
   0   1   6      500.74      489.51     31.73 o
   1   1   6     2949.14     3230.34    103.73 o
   2   1   6     1108.82     1070.55     42.12 o
   3   1   6      680.67      641.77     33.92 o
   4   1   6      266.46      266.15     26.22 o
   5   1   6        3.40        9.68      8.51 o
   6   1   6        3.02       -0.87      9.52 o
   7   1   6       15.91       28.80     14.54 o
   8   1   6      994.67     1039.04     55.31 o
   9   1   6     4047.88     3979.35    112.31 o
  10   1   6      737.90      536.53     67.04 o
  11   1   6       37.18       44.66     32.83 o
  12   1   6     1240.22     1243.01    108.08 o
  -9   2   6       48.14       46.03     33.96 o
  -8   2   6     2367.38     2426.07    139.78 o
  -7   2   6     2945.01     3222.61    151.53 o
  -6   2   6      334.05      446.72     60.11 o
  -5   2   6     4204.08     4091.50    154.11 o
  -4   2   6        8.82       18.11     16.50 o
  -3   2   6      204.22      180.67     35.49 o
  -2   2   6     3809.82     3776.68    125.70 o
  -1   2   6     3115.88     3300.99    112.75 o
   0   2   6       41.85       28.89     13.68 o
   1   2   6     2625.00     2767.53     96.49 o
   2   2   6      198.64      160.47     26.56 o
   3   2   6     2810.86     2591.85     93.03 o
   4   2   6      116.09      112.58     24.22 o
   5   2   6     2581.92     2523.29     96.49 o
   6   2   6      138.31      138.31     20.99 o
   7   2   6     1601.13     1753.06     88.76 o
   8   2   6     3212.46     3252.15    130.29 o
   9   2   6    10285.13     9865.80    250.36 o
  10   2   6     2216.88     2250.96    119.26 o
  11   2   6       70.37      131.01     40.56 o
  12   2   6      552.06      478.74     73.88 o
  -8   3   6     1918.54     1893.25    126.99 o
  -7   3   6     3050.58     3176.34    152.42 o
  -6   3   6      130.78      168.03     44.10 o
  -5   3   6        0.17      -14.65     14.65 o
  -4   3   6        3.39        3.22     13.68 o
  -3   3   6      890.95      851.58     62.53 o
  -2   3   6       10.00        4.62      8.24 o
  -1   3   6     6611.30     6610.60    165.54 o
   0   3   6       83.32       37.18     13.76 o
   1   3   6      507.75      487.27     42.33 o
   2   3   6     3788.73     3835.83    114.68 o
   3   3   6    26356.47    25038.43    366.56 o
   4   3   6    20913.10    20927.70    328.58 o
   5   3   6       36.43        6.12      9.50 o
   6   3   6      582.11      546.10     49.33 o
   7   3   6     8477.35     8353.44    205.13 o
   8   3   6        3.37       32.99     20.68 o
   9   3   6     2685.53     2925.90    128.20 o
  10   3   6      457.25      487.60     62.05 o
  11   3   6       76.78      106.31     36.37 o
  12   3   6        0.22        1.21     21.49 o
  13   3   6       11.68       17.54     24.54 o
  -8   4   6       56.14       51.66     38.15 o
  -7   4   6      233.03      244.88     53.60 o
  -6   4   6     1403.64     1251.30     91.98 o
  -5   4   6       95.49       85.30     31.14 o
  -4   4   6        2.42        5.63     16.50 o
  -3   4   6     7360.59     7647.51    200.54 o
  -2   4   6    17115.51    18076.89    214.01 o
  -1   4   6      217.80      195.96     21.05 o
   0   4   6     1338.83     1426.82     69.37 o
   1   4   6    12077.59    12451.45    232.01 o
   2   4   6     4225.63     4234.50    120.63 o
   3   4   6     7397.84     7315.64    162.56 o
   4   4   6     8360.43     7780.54    172.70 o
   5   4   6      235.43      218.17     31.22 o
   6   4   6       69.36       50.54     18.91 o
   7   4   6     1505.95     1511.72     82.89 o
   8   4   6       10.50        3.70     13.04 o
   9   4   6      254.10      244.88     44.26 o
  10   4   6       70.28       79.19     29.37 o
  11   4   6      184.41      155.64     42.49 o
  12   4   6     1255.26     1198.59    100.75 o
  13   4   6       18.74       27.52     29.61 o
  -8   5   6     2490.38     2525.62    149.52 o
  -7   5   6      242.79      234.91     56.17 o
  -6   5   6     2224.69     2007.60    117.73 o
  -5   5   6       35.64       35.41     23.18 o
  -4   5   6     2311.30     2341.09    112.58 o
  -3   5   6     2022.20     2123.00    102.12 o
  -2   5   6    20857.37    21340.35    247.33 o
  -1   5   6     7630.44     7886.78    224.24 o
   0   5   6      207.52      254.32     25.23 o
   1   5   6     9320.52     8888.31    133.11 o
   2   5   6     9204.01     9377.80    190.89 o
   3   5   6       56.28       44.66     16.34 o
   4   5   6      157.82      164.97     27.84 o
   5   5   6       15.55        0.80      9.50 o
   6   5   6     1557.76     1584.15     77.09 o
   7   5   6      587.96      623.76     55.77 o
   8   5   6     5682.86     5511.96    166.66 o
   9   5   6     1880.94     2028.29    105.02 o
  10   5   6        1.20        5.23     19.07 o
  11   5   6      794.10      979.30     85.22 o
  12   5   6     4174.95     4276.99    179.54 o
  13   5   6     1936.43     1962.38    127.63 o
  -8   6   6     5201.66     5021.54    212.29 o
  -7   6   6     2808.44     2928.96    155.96 o
  -6   6   6      154.05      136.32     42.01 o
  -5   6   6      178.03       88.60     32.59 o
  -4   6   6     1872.80     1744.05     98.66 o
  -3   6   6      217.39      196.04     45.63 o
  -2   6   6     1229.81     1255.33     51.05 o
  -1   6   6       46.94       27.08     11.28 o
   0   6   6       59.83       70.38     15.32 o
   1   6   6       60.04       74.86     15.51 o
   2   6   6     8287.02     8357.20    131.32 o
   3   6   6     3616.78     3870.59    115.96 o
   4   6   6       12.58       73.55     20.04 o
   5   6   6      282.79      272.81     34.60 o
   6   6   6     6905.21     7062.30    167.47 o
   7   6   6     9343.59     9829.91    220.82 o
   8   6   6     1124.87     1164.39     75.57 o
   9   6   6     2100.62     1941.86    100.92 o
  10   6   6      207.58      178.98     42.17 o
  11   6   6        2.62        8.45     20.84 o
  12   6   6     2153.72     2044.14    123.85 o
  13   6   6     1017.08     1077.88     99.79 o
  -7   7   6      814.90      831.38     91.58 o
  -6   7   6        6.97       -3.78     27.20 o
  -5   7   6       17.05       36.05     27.52 o
  -4   7   6       24.25       45.07     25.19 o
  -3   7   6     1817.90     2009.62     71.06 o
  -2   7   6      221.84      225.27     37.14 o
  -1   7   6      716.73      747.34     53.52 o
   0   7   6     2692.70     2722.29    103.97 o
   1   7   6     6370.24     6394.28    117.37 o
   2   7   6     4428.51     4321.52     91.93 o
   3   7   6    18275.17    18274.24    220.95 o
   4   7   6      956.36      927.05     41.36 o
   5   7   6       51.61       55.21     18.11 o
   6   7   6     6288.87     6202.43    156.60 o
   7   7   6    13069.48    13330.80    261.62 o
   8   7   6     2858.57     3016.60    124.49 o
   9   7   6      129.31      116.21     42.93 o
  10   7   6      156.07      177.37     41.28 o
  11   7   6        2.02       43.46     29.61 o
  12   7   6      231.18      231.20     55.61 o
  13   7   6       25.27       -8.45     30.34 o
  -7   8   6      424.13      340.89     70.90 o
  -6   8   6       18.71        0.08     32.35 o
  -5   8   6      563.64      401.41     60.92 o
  -4   8   6     1545.72     1580.77     96.65 o
  -3   8   6     7071.42     7403.07    195.31 o
  -2   8   6     2689.91     2531.50     79.14 o
  -1   8   6       23.17       27.78     20.60 o
   0   8   6     1791.03     1902.09     63.53 o
   1   8   6    15850.63    15701.78    205.14 o
   2   8   6     4230.39     4242.10    109.73 o
   3   8   6     1689.96     1621.76     55.94 o
   4   8   6      297.56      338.57     28.67 o
   5   8   6      718.49      682.36     38.03 o
   6   8   6        1.96       19.24      9.95 o
   7   8   6      302.97      285.27     29.63 o
   8   8   6       26.04       10.83     13.13 o
   9   8   6      114.01      110.59     35.85 o
  10   8   6       24.47       21.99     18.00 o
  11   8   6     2183.35     2257.24    120.71 o
  12   8   6     1963.06     1925.92    116.69 o
  13   8   6       13.46       45.23     34.36 o
  -6   9   6        5.34       39.03     37.58 o
  -5   9   6     3217.89     3679.30    161.51 o
  -4   9   6     1033.42      964.01     80.72 o
  -3   9   6     2359.09     2297.23     81.47 o
  -2   9   6     1031.37     1078.88     54.36 o
  -1   9   6      379.70      348.24     33.15 o
   0   9   6      176.23      170.44     23.31 o
   1   9   6      233.68      256.39     26.95 o
   2   9   6      211.73      171.51     23.11 o
   3   9   6      338.10      309.47     49.05 o
   4   9   6       87.79       60.74     16.26 o
   5   9   6      937.00      944.61     73.47 o
   6   9   6      578.59      621.75     64.38 o
   7   9   6       44.29       25.27     22.69 o
   8   9   6      554.04      632.21     68.32 o
   9   9   6      681.69      607.02     68.56 o
  10   9   6      216.48      185.49     51.99 o
  -3  10   6      207.62      248.75     50.78 o
  -2  10   6       99.96       90.53     33.96 o
  -1  10   6       86.87       81.76     32.11 o
   0  10   6       30.72       43.30     26.48 o
   1  10   6      655.50      697.96     70.90 o
   2  10   6     2153.14     2149.48    115.00 o
   3  10   6      543.96      583.44     66.63 o
   4  10   6      122.06       95.68     33.88 o
   5  10   6     3714.05     3652.27    151.61 o
   6  10   6    12765.84    13159.71    310.71 o
   7  10   6     1209.00     1352.14     95.44 o
   8  10   6       20.41      -11.03     24.54 o
   9  10   6      494.56      491.06     67.20 o
  10  10   6     1812.29     1966.56    132.94 o
  -3  11   6      172.84      229.51     56.73 o
  -2  11   6        1.12      -10.38     21.65 o
  -1  11   6      661.89      579.58     73.07 o
   0  11   6     5649.99     5606.76    207.62 o
   1  11   6     2029.44     2218.69    126.35 o
   2  11   6      475.27      353.12     58.83 o
   3  11   6       21.42       17.54     25.43 o
   4  11   6     2818.14     2745.96    136.08 o
   5  11   6        8.85       -0.80     21.81 o
   6  11   6     3507.60     3657.01    161.11 o
   7  11   6     1669.88     1590.26    106.55 o
   8  11   6       25.32       21.57     30.66 o
   9  11   6      214.70      279.57     57.14 o
  10  11   6      135.60       97.70     51.75 o
  11  11   6      117.06      105.02     58.10 o
  -4  12   6      520.46      526.63     86.75 o
  -3  12   6      782.90      726.69     92.47 o
  -2  12   6      129.93       72.83     42.81 o
  -1  12   6       87.77       64.86     36.46 o
   0  12   6     4108.41     3951.79    179.30 o
   1  12   6     3580.32     3671.02    174.39 o
   2  12   6      315.21      183.72     47.00 o
   3  12   6      203.66      225.65     54.08 o
   4  12   6     1015.77      886.35     89.17 o
   5  12   6      112.54       47.16     32.99 o
   6  12   6        4.00       -3.54     22.61 o
   7  12   6       90.02      104.86     41.04 o
   8  12   6       78.11       37.02     35.49 o
   9  12   6       98.61       63.33     39.51 o
  10  12   6      110.08       84.90     58.67 o
  11  12   6      791.89     1050.03    125.06 o
  -2  13   6      307.67      321.42     72.35 o
  -1  13   6      220.85      290.84     64.78 o
   0  13   6      197.76      195.31     52.95 o
   1  13   6       10.46       17.46     30.66 o
   2  13   6        4.31      -11.99     22.61 o
   3  13   6       15.85       -3.30     27.60 o
   4  13   6      646.31      605.65     83.53 o
   5  13   6     2706.00     2716.59    153.71 o
   6  13   6      581.45      507.47     76.37 o
   7  13   6       99.29       87.64     48.45 o
   8  13   6      260.43      288.98     64.86 o
   9  13   6     1923.00     1845.61    132.06 o
  10  13   6      213.57      164.49     72.67 o
  -1  14   6      230.69      216.80     64.14 o
   0  14   6      180.34      160.39     54.24 o
   1  14   6      130.08       80.88     43.05 o
   2  14   6        1.54        9.25     31.55 o
   3  14   6      677.54      581.51     86.99 o
   4  14   6       61.68       67.84     45.71 o
   5  14   6     1867.92     2284.68    149.12 o
   6  14   6     1528.22     1588.81    124.90 o
   7  14   6       12.24      -20.92     36.21 o
   8  14   6      272.31      253.98     66.23 o
   3  15   6     1650.64     1604.83    138.74 o
   4  15   6     1496.95     1409.43    130.29 o
   5  15   6       54.18       71.86     48.20 o
   6  15   6       74.13       53.44     48.04 o
  -3  -8   7      181.50       94.40     57.54 o
  -2  -8   7     1320.87     1242.93    120.15 o
   1  -8   7       26.62       25.59     40.88 o
   2  -8   7      223.43      155.24     55.37 o
   3  -8   7      347.27      246.98     64.78 o
  -5  -7   7      672.50      738.19    111.30 o
  -4  -7   7        9.49       42.49     51.91 o
  -3  -7   7      377.15      312.16     74.36 o
  -2  -7   7     5129.56     5258.62    222.03 o
   0  -7   7       40.99       21.81     39.19 o
   1  -7   7      234.00      191.05     56.82 o
   2  -7   7     2159.73     2174.43    143.41 o
   3  -7   7      416.86      349.10     73.63 o
   4  -7   7      126.92       56.25     42.41 o
   5  -7   7        7.14       44.02     38.15 o
   6  -7   7        0.85       -1.45     44.58 o
  -6  -6   7       25.83      -41.04     41.04 o
  -5  -6   7      120.69       51.34     50.06 o
  -4  -6   7     1178.52     1094.21    115.64 o
  -3  -6   7      844.42      881.68    103.89 o
  -2  -6   7      898.37      837.42     94.07 o
  -1  -6   7     1094.26     1122.38    100.67 o
   0  -6   7        1.89      -10.86     30.50 o
   1  -6   7      340.80      343.87     64.46 o
   2  -6   7      127.37      104.38     43.78 o
   3  -6   7        0.79      -12.80     29.53 o
   4  -6   7       10.27       20.44     33.72 o
   5  -6   7       16.25        0.32     30.42 o
   6  -6   7      132.04      203.84     59.39 o
   7  -6   7      653.43      670.76    100.83 o
  -7  -5   7     3264.81     3305.10    201.99 o
  -6  -5   7      316.84      319.89     77.50 o
  -5  -5   7        8.26      -14.49     34.85 o
  -4  -5   7      696.35      754.61     96.41 o
  -3  -5   7      528.84      505.94     77.42 o
  -2  -5   7        3.32       20.84     33.80 o
  -1  -5   7       36.59       23.26     32.35 o
   0  -5   7        8.14       19.56     20.05 o
   1  -5   7      163.77      162.56     43.21 o
   2  -5   7      253.44      190.40     48.61 o
   3  -5   7     3251.15     2991.33    153.87 o
   4  -5   7      679.08      748.66     88.44 o
   5  -5   7        6.27        3.06     28.57 o
   6  -5   7      310.75      282.79     63.58 o
   7  -5   7     3863.66     3915.18    199.98 o
   8  -5   7     1371.37     1180.97    123.29 o
  -7  -4   7      106.19      148.23     62.05 o
  -6  -4   7        0.12      -27.52     35.01 o
  -5  -4   7       33.00       56.57     45.07 o
  -4  -4   7        0.24        1.13     30.42 o
  -3  -4   7     1482.88     1329.76    108.16 o
  -2  -4   7     2936.58     2825.79    146.71 o
  -1  -4   7      307.53      295.66     56.90 o
   0  -4   7     1478.87     1537.41    185.57 o
   1  -4   7     7602.93     7504.78    154.22 o
   2  -4   7     1944.86     1835.31    109.93 o
   3  -4   7      568.18      523.89     69.29 o
   4  -4   7     1213.73     1233.11     96.33 o
   5  -4   7      520.26      506.43     74.60 o
   6  -4   7        8.35       -5.31     28.97 o
   7  -4   7     1655.67     1473.33    124.41 o
   8  -4   7      803.63      732.56     97.21 o
   9  -4   7       40.48       -9.74     28.65 o
  -8  -3   7      736.49      683.15    106.79 o
  -7  -3   7       19.10       28.09     39.75 o
  -6  -3   7        3.20       -9.01     27.76 o
  -5  -3   7     3478.82     3622.49    183.48 o
  -4  -3   7     1337.13     1362.44    108.08 o
  -3  -3   7     1880.96     1999.56    125.46 o
  -2  -3   7     5363.79     5202.05    195.07 o
  -1  -3   7     1762.45     1617.70    104.46 o
   0  -3   7       50.24       36.76     17.01 o
   1  -3   7     5285.44     5511.75    197.81 o
   2  -3   7     7897.16     8193.29    233.38 o
   3  -3   7      105.20      114.44     36.21 o
   4  -3   7      107.14      165.62     45.15 o
   5  -3   7       68.72       58.85     18.94 o
   6  -3   7        0.23        6.44     14.17 o
   7  -3   7       10.37       26.13     17.94 o
   8  -3   7      165.73      135.28     30.99 o
   9  -3   7       17.11       -4.54     15.28 o
  10  -3   7       19.50      -19.96     31.47 o
  -8  -2   7     3405.87     3498.93    129.41 o
  -7  -2   7     1191.24     1148.47     74.40 o
  -6  -2   7      202.27      209.99     41.65 o
  -5  -2   7     3745.48     3911.54    117.86 o
  -4  -2   7     9174.89     9253.97    177.90 o
  -3  -2   7      787.99      707.74     48.46 o
  -2  -2   7     1807.05     1692.69     66.72 o
  -1  -2   7      315.38      306.92     25.34 o
   0  -2   7     1291.10     1195.33     42.39 o
   1  -2   7        6.20       10.32      8.67 o
   2  -2   7        0.08       14.25      8.81 o
   3  -2   7       51.00       50.23     21.61 o
   4  -2   7       20.12       15.18     12.39 o
   5  -2   7      808.71      857.19     49.97 o
   6  -2   7     4569.83     4406.54    113.80 o
   7  -2   7     2011.17     2103.31     81.48 o
   8  -2   7        2.17       -4.11     24.42 o
   9  -2   7       62.59       59.66     28.85 o
  10  -2   7     1750.93     1733.46    113.43 o
  11  -2   7       66.53       62.68     31.61 o
  -9  -1   7      171.45       68.89     59.55 o
  -8  -1   7      793.77      753.63     67.43 o
  -7  -1   7      542.83      546.47     55.70 o
  -6  -1   7       17.91        5.36     18.81 o
  -5  -1   7      267.11      259.71     37.07 o
  -4  -1   7      915.70      861.40    117.57 o
  -3  -1   7       14.18       25.62     15.21 o
  -2  -1   7      136.50      140.12     24.73 o
  -1  -1   7       33.77       28.78     11.05 o
   0  -1   7     2732.03     2806.32     64.37 o
   1  -1   7     4777.20     5050.56     87.38 o
   2  -1   7      374.80      425.90     43.31 o
   3  -1   7     1021.33      993.88     47.84 o
   4  -1   7       80.04       72.16     19.52 o
   5  -1   7      603.64      571.03     63.41 o
   6  -1   7     7941.18     8002.18    154.33 o
   7  -1   7     5609.06     5820.30    173.46 o
   8  -1   7      483.48      451.18     35.02 o
   9  -1   7      155.80      154.27     32.45 o
  10  -1   7     1292.20     1396.68     78.03 o
  11  -1   7     1004.34      891.32     68.76 o
  12  -1   7        0.72       13.20     35.57 o
  -8   0   7       92.97      117.33     45.39 o
  -7   0   7       37.68       20.88     22.51 o
  -6   0   7      222.29      212.21     36.09 o
  -5   0   7      465.52      486.64     47.17 o
  -4   0   7     1207.54     1176.11     62.75 o
  -3   0   7     2407.85     2580.07     85.79 o
  -2   0   7        8.39       11.61     12.41 o
  -1   0   7      252.83      240.73     28.70 o
   0   0   7     6626.10     6776.83    126.89 o
   1   0   7    22059.69    21870.84    210.85 o
   2   0   7     3771.12     3716.89     89.20 o
   3   0   7      755.84      678.47     40.48 o
   4   0   7     5607.97     5646.71    117.49 o
   5   0   7     2878.50     2948.33     85.48 o
   6   0   7      254.54      281.30     32.19 o
   7   0   7      784.09      769.31     51.33 o
   8   0   7       70.62       55.24     20.96 o
   9   0   7       10.11        0.89     16.44 o
  10   0   7       66.26       23.11     40.80 o
  11   0   7      317.86      294.53     52.79 o
  12   0   7      310.79      189.60     61.32 o
  -8   1   7      123.45      116.04     41.52 o
  -7   1   7       71.33      124.09     40.08 o
  -6   1   7      503.92      530.41     67.12 o
  -5   1   7    10664.06    10363.13    266.53 o
  -4   1   7     4902.36     4832.66    174.51 o
  -3   1   7      679.69      639.82     45.83 o
  -2   1   7     2906.35     2860.09     86.57 o
  -1   1   7    10227.14    10270.27    167.98 o
   0   1   7      163.61      205.01     48.28 o
   1   1   7     5436.06     5373.06    148.07 o
   2   1   7      899.36      796.62     55.77 o
   3   1   7      605.69      646.66     37.18 o
   4   1   7      229.15      203.99     31.43 o
   5   1   7      152.19      156.68     28.33 o
   6   1   7      107.42       51.45     15.49 o
   7   1   7        0.17       15.35     11.49 o
   8   1   7       33.39       12.54     18.19 o
   9   1   7     1328.34     1466.60     70.70 o
  10   1   7      885.77      822.61     80.31 o
  11   1   7      833.88      851.34     88.44 o
  12   1   7     1196.09     1344.09    115.96 o
  -8   2   7      919.39      951.77     98.50 o
  -7   2   7      396.29      375.25     65.91 o
  -6   2   7      182.39      136.57     39.43 o
  -5   2   7     6175.71     6324.03    204.08 o
  -4   2   7     7766.16     7792.29    218.65 o
  -3   2   7      667.17      680.49     62.21 o
  -2   2   7      933.47     1075.95     71.06 o
  -1   2   7     1861.29     1768.35     87.88 o
   0   2   7       93.57      105.26     25.91 o
   1   2   7       39.78       26.40     14.65 o
   2   2   7       11.98       12.15     11.99 o
   3   2   7      497.32      502.08     45.95 o
   4   2   7     1442.70     1627.12     80.07 o
   5   2   7     4869.67     4707.37    143.49 o
   6   2   7    11810.99    12343.78    256.88 o
   7   2   7      401.47      433.92     52.63 o
   8   2   7       47.15       13.28     20.52 o
   9   2   7     5311.54     5535.94    185.49 o
  10   2   7     6346.67     5984.66    201.11 o
  11   2   7      336.18      309.91     58.18 o
  12   2   7       62.22       50.94     41.44 o
  -8   3   7       41.34       15.45     30.58 o
  -7   3   7      673.33      600.66     76.45 o
  -6   3   7      633.82      520.67     68.64 o
  -5   3   7       94.79       90.37     33.64 o
  -4   3   7      321.78      306.05     49.17 o
  -3   3   7       49.59       34.36     20.76 o
  -2   3   7      690.63      702.38     60.68 o
  -1   3   7     3267.09     3009.11    115.48 o
   0   3   7    13609.92    13790.55    262.67 o
   1   3   7     2661.70     2770.34    104.54 o
   2   3   7       12.60        2.17      9.42 o
   3   3   7     5228.48     5120.37    142.92 o
   4   3   7    26495.00    27180.34    412.51 o
   5   3   7     2525.07     2599.33    104.21 o
   6   3   7     7409.33     6990.76    181.07 o
   7   3   7      589.98      679.45     62.85 o
   8   3   7       54.93       61.72     26.72 o
   9   3   7     2201.71     1961.01    108.24 o
  10   3   7     2899.32     3050.96    139.95 o
  11   3   7      444.95      469.41     67.76 o
  12   3   7       28.50      -10.46     22.94 o
  -8   4   7      380.34      323.83     71.22 o
  -7   4   7       36.49       32.11     32.19 o
  -6   4   7     1061.52     1041.50     91.58 o
  -5   4   7       43.17       43.62     29.05 o
  -4   4   7      207.61      138.18     36.86 o
  -3   4   7        2.64        7.97     16.74 o
  -2   4   7     7255.97     7130.14    193.54 o
  -1   4   7      403.18      435.01     31.47 o
   0   4   7    19307.23    19507.24    332.44 o
   1   4   7    14987.17    15145.26    279.97 o
   2   4   7      623.57      654.26     52.31 o
   3   4   7      157.65      135.28     28.17 o
   4   4   7    19153.59    19226.78    324.07 o
   5   4   7     9202.45     9837.71    215.43 o
   6   4   7       26.59       18.59     14.81 o
   7   4   7       25.43       38.63     19.56 o
   8   4   7        0.08        3.39     15.61 o
   9   4   7      204.46      223.24     45.79 o
  10   4   7       19.14       11.83     23.18 o
  11   4   7      151.83      198.69     48.45 o
  12   4   7       48.76       34.77     29.78 o
  13   4   7       20.16       -6.12     29.37 o
  -7   5   7       44.73       53.84     37.42 o
  -6   5   7     4589.14     4384.59    181.07 o
  -5   5   7     6335.83     6386.56    210.28 o
  -4   5   7      169.09      165.46     41.61 o
  -3   5   7       57.99       82.16     29.37 o
  -2   5   7     4932.50     4972.77    104.47 o
   0   5   7      442.34      455.81     33.00 o
   1   5   7       30.18       48.61     18.75 o
   2   5   7     1447.01     1545.76     77.01 o
   3   5   7      328.55      336.63     39.67 o
   4   5   7       11.56        8.05     10.22 o
   5   5   7        0.25       -3.70      8.61 o
   6   5   7        7.49        5.07     15.29 o
   7   5   7      183.75      203.52     38.79 o
   8   5   7     2920.11     3297.94    135.84 o
   9   5   7     7653.28     8181.63    226.94 o
  10   5   7      282.68      224.20     45.79 o
  11   5   7       12.63       35.49     25.51 o
  12   5   7      323.40      432.15     70.09 o
  13   5   7     1078.12      902.28     96.25 o
  -7   6   7     2367.03     2015.25    134.71 o
  -6   6   7      100.49       93.43     40.56 o
  -5   6   7     2982.55     2897.17    140.75 o
  -4   6   7      114.76      122.08     36.62 o
  -3   6   7      183.57      133.75     36.46 o
  -2   6   7        0.85        4.18     10.79 o
  -1   6   7       15.78       36.71     23.42 o
   0   6   7      971.50     1049.44     58.46 o
   1   6   7      205.37      220.80     25.30 o
   2   6   7      282.88      412.35     42.73 o
   3   6   7     7514.50     7514.57    179.46 o
   4   6   7     2253.26     2308.42     93.19 o
   5   6   7     2261.36     2024.42     88.44 o
   6   6   7      185.98      188.87     35.25 o
   7   6   7     1630.27     1612.07     85.30 o
   8   6   7      698.49      726.28     69.37 o
   9   6   7     9568.68    10191.88    254.78 o
  10   6   7     3926.47     4216.80    164.81 o
  11   6   7       13.01       17.30     24.63 o
  12   6   7       95.11      116.21     39.27 o
  13   6   7     1287.04     1221.12    108.96 o
  -7   7   7     1116.25     1012.53    107.68 o
  -6   7   7      142.11      185.98     51.26 o
  -5   7   7       97.56      109.20     39.51 o
  -4   7   7       68.68       77.50     31.47 o
  -3   7   7       27.74       41.36     24.87 o
  -2   7   7       18.13       22.67     14.66 o
  -1   7   7     1009.37     1105.46     51.38 o
   0   7   7     3978.97     4065.61     96.71 o
   1   7   7      453.72      461.63     34.16 o
   2   7   7      858.76      873.69    113.55 o
   3   7   7    23218.93    22931.53    268.33 o
   4   7   7    13554.67    13488.05    255.19 o
   5   7   7      306.13      282.79     37.10 o
   6   7   7       60.23       36.21     17.70 o
   7   7   7     6266.71     6045.26    170.04 o
   8   7   7     4335.02     4529.44    156.04 o
   9   7   7      156.29      144.05     41.77 o
  10   7   7      252.40      186.14     45.87 o
  11   7   7        1.42       -2.66     24.79 o
  12   7   7      109.04       83.29     37.98 o
  13   7   7        7.11       49.65     31.39 o
  -6   8   7      966.60      945.42     95.76 o
  -5   8   7       57.70       41.69     34.44 o
  -4   8   7      134.94      145.42     41.20 o
  -3   8   7     4053.72     4463.13    163.20 o
  -2   8   7     6948.21     7120.61    142.57 o
  -1   8   7      416.49      461.73     37.56 o
   0   8   7      409.57      441.82     42.73 o
   1   8   7      969.52      982.91     48.01 o
   2   8   7     1046.93     1057.80     59.63 o
   3   8   7     2342.15     2342.09     71.65 o
   4   8   7     4145.52     4278.75    137.45 o
   5   8   7     1558.26     1431.51     78.18 o
   6   8   7      123.24       96.80     18.92 o
   7   8   7      250.98      221.39     38.31 o
   8   8   7      317.81      271.68     44.42 o
   9   8   7        0.09       -8.77     19.96 o
  10   8   7      190.34      302.26     66.55 o
  11   8   7      283.47      274.42     54.32 o
  12   8   7     1143.40     1229.09    103.57 o
  13   8   7       20.34        1.45     28.97 o
  -6   9   7     1588.83     1533.37    122.00 o
  -5   9   7       68.42       23.82     31.63 o
  -4   9   7       20.59       -2.09     24.95 o
  -3   9   7     2260.24     2267.05     83.59 o
  -2   9   7     6799.14     6874.03    144.45 o
  -1   9   7     1923.16     1925.22     72.09 o
   0   9   7       62.26       35.16     15.50 o
   1   9   7       92.31      101.87     21.15 o
   2   9   7      131.20      102.42     19.89 o
   3   9   7       40.95       46.30     14.92 o
   4   9   7      105.00      142.16     27.80 o
   5   9   7      255.00      255.54     45.11 o
   6   9   7      568.21      487.56     37.12 o
   7   9   7       11.97       26.98     15.02 o
   8   9   7     3814.23     3769.91    103.16 o
   9   9   7     2185.32     2156.51     82.17 o
  10   9   7       63.69       62.53     26.40 o
  -3  10   7       62.17       68.16     33.32 o
  -2  10   7       15.42       23.26     25.91 o
  -1  10   7        0.13       15.21     19.88 o
   0  10   7       20.16       -3.38     18.99 o
   1  10   7       42.00       42.01     25.35 o
   2  10   7     4043.25     4286.57    167.39 o
   3  10   7     4126.69     4357.14    167.95 o
   4  10   7       16.63       -9.42     17.87 o
   5  10   7       58.16       74.44     32.59 o
   6  10   7     3815.42     3577.02    153.71 o
   7  10   7     4172.64     4148.96    168.19 o
   8  10   7       29.00       -2.41     21.16 o
   9  10   7     1839.50     1827.58    116.61 o
  10  10   7       17.93       -4.75     30.26 o
  -3  11   7      820.88      898.82     91.58 o
  -2  11   7        0.77       12.47     27.60 o
  -1  11   7      184.84      183.32     50.22 o
   0  11   7      381.35      329.30     58.18 o
   1  11   7     1412.18     1360.26     98.82 o
   2  11   7      172.84      168.11     44.58 o
   3  11   7     6589.72     6200.02    211.49 o
   4  11   7      964.62      932.86     87.48 o
   5  11   7        1.64       21.08     26.48 o
   6  11   7     3024.82     2979.26    147.67 o
   7  11   7     2696.23     2746.44    143.16 o
   8  11   7      211.76      128.44     44.66 o
   9  11   7       42.83       19.64     35.49 o
  10  11   7       62.65        3.22     36.05 o
  -3  12   7     4435.03     4476.00    202.39 o
  -2  12   7     1432.17     1445.25    112.26 o
  -1  12   7       18.49       14.32     31.87 o
   0  12   7      860.66     1009.07     98.98 o
   1  12   7     3370.11     3685.34    172.22 o
   2  12   7     1089.14      977.77     94.16 o
   3  12   7        3.97        5.15     24.46 o
   4  12   7        3.18       -2.17     24.30 o
   5  12   7       70.17       45.31     29.05 o
   6  12   7       11.51       13.60     26.72 o
   7  12   7      175.57      254.38     58.83 o
   8  12   7      472.13      561.07     78.22 o
   9  12   7       52.92       92.87     45.47 o
  10  12   7        5.25      -17.54     34.20 o
  11  12   7     1241.96     1684.42    155.56 o
  -2  13   7      628.16      766.36     98.02 o
  -1  13   7       26.13      -14.89     27.92 o
   0  13   7      188.25      169.88     51.34 o
   1  13   7      593.29      699.65     89.97 o
   2  13   7       84.04       58.83     34.85 o
   3  13   7       41.40       89.01     37.90 o
   4  13   7       37.83       48.77     35.25 o
   5  13   7      809.24      615.95     83.13 o
   6  13   7     1359.70     1536.50    117.98 o
   7  13   7      165.45      122.48     49.89 o
   8  13   7      686.41      663.19     87.32 o
   9  13   7        1.60        3.22     32.19 o
   0  14   7      451.83      365.44     75.40 o
   1  14   7        3.67       -9.01     27.36 o
   2  14   7      839.21      655.47     91.66 o
   3  14   7      244.11      308.94     70.25 o
   4  14   7       18.23        9.01     29.94 o
   5  14   7     1227.61     1099.85    111.06 o
   6  14   7     4566.59     4955.55    220.02 o
   7  14   7     1210.77     1263.69    118.30 o
   8  14   7       16.67       23.42     37.18 o
   9  14   7      238.37      177.45     63.09 o
   2  15   7      125.90       28.33     34.28 o
   3  15   7       24.61       30.98     46.51 o
   4  15   7      288.66      245.77     65.67 o
   5  15   7       63.61       84.42     51.58 o
   6  15   7      847.38      807.40    105.90 o
   7  15   7      442.41      377.83     82.08 o
  -2  -7   8     1325.27     1515.42    134.71 o
   1  -7   8      580.70      617.00     91.34 o
   2  -7   8        0.08       47.80     45.79 o
   3  -7   8       74.72       70.74     46.27 o
   4  -7   8      153.90      141.80     59.31 o
  -4  -6   8      727.97      690.71    104.94 o
  -3  -6   8       32.40       33.32     45.47 o
  -2  -6   8      391.88      351.51     74.68 o
   1  -6   8        1.99        2.33     37.42 o
   2  -6   8       36.16       30.26     38.06 o
   3  -6   8        4.87      -18.19     32.27 o
   4  -6   8      162.92      151.78     53.19 o
   5  -6   8      100.05       75.08     51.66 o
   6  -6   8      173.51      109.61     55.13 o
  -5  -5   8        0.05       -2.41     45.47 o
  -4  -5   8        7.92      -14.40     33.96 o
  -3  -5   8       77.04       58.83     45.31 o
  -2  -5   8       46.40        9.09     33.64 o
  -1  -5   8        0.68      -24.46     31.71 o
   1  -5   8      147.64       92.06     42.73 o
   2  -5   8      757.01      863.33     95.60 o
   3  -5   8     2194.57     2346.32    144.53 o
   4  -5   8     2955.57     3021.83    169.72 o
   5  -5   8      775.78      661.58     93.27 o
   6  -5   8      140.55      102.04     46.92 o
   7  -5   8      545.64      437.78     87.88 o
  -6  -4   8      114.37      102.04     53.84 o
  -5  -4   8       28.31       72.11     47.88 o
  -4  -4   8       10.96      -10.14     30.90 o
  -3  -4   8      541.01      413.16     72.67 o
  -2  -4   8     2167.59     2348.57    142.20 o
  -1  -4   8      345.21      339.76     64.86 o
   0  -4   8     1096.96     1015.19     90.70 o
   1  -4   8      529.26      496.69     68.73 o
   2  -4   8      214.01      265.97     56.25 o
   3  -4   8      955.76      790.18     88.44 o
   4  -4   8     3947.20     4231.84    190.73 o
   5  -4   8     1316.26     1729.48    125.86 o
   6  -4   8       36.53       23.50     35.81 o
   7  -4   8      389.06      386.92     75.57 o
   8  -4   8     1402.66     1168.09    119.99 o
   9  -4   8       41.43       56.98     40.72 o
  -7  -3   8      250.61      187.59     68.16 o
  -6  -3   8      679.19      606.30     98.66 o
  -5  -3   8      438.25      356.66     76.21 o
  -4  -3   8      194.92      263.23     64.30 o
  -3  -3   8      529.93      470.70     77.09 o
  -2  -3   8     7328.51     7490.91    248.75 o
  -1  -3   8     5392.31     5860.81    210.04 o
   0  -3   8      103.90       88.40     24.49 o
   1  -3   8      578.28      563.05     46.51 o
   2  -3   8     3429.49     3825.29    161.43 o
   3  -3   8     1480.76     1467.30    103.25 o
   4  -3   8      264.09      289.79     60.11 o
   5  -3   8       57.03       43.62     34.12 o
   6  -3   8        0.57       14.16     25.67 o
   7  -3   8       70.94       48.28     36.62 o
   8  -3   8      251.24      201.67     55.61 o
   9  -3   8      687.93      647.26     97.37 o
  10  -3   8       90.38      100.92     48.28 o
  -7  -2   8     4078.20     3755.27    208.27 o
  -6  -2   8        0.50       27.76     41.20 o
  -5  -2   8       41.91      -15.21     27.92 o
  -4  -2   8      524.58      607.64     51.16 o
  -3  -2   8       97.63       83.81     24.03 o
  -2  -2   8      640.62      676.96     59.35 o
  -1  -2   8     1509.94     1610.65     77.70 o
   0  -2   8      383.41      390.09     29.65 o
   1  -2   8       42.51       34.01     13.13 o
   2  -2   8       62.00       49.30     17.28 o
   3  -2   8      529.17      523.05     40.92 o
   4  -2   8       84.34       46.70     18.21 o
   5  -2   8       53.36       18.74     13.22 o
   6  -2   8      456.30      441.28     43.29 o
   7  -2   8     2322.75     2415.17     91.76 o
   8  -2   8       22.62       37.23     21.93 o
   9  -2   8     1714.89     1650.34     80.90 o
  10  -2   8      181.78      158.27     35.68 o
  11  -2   8       12.81      -15.21     29.61 o
  -8  -1   8      817.05      786.16    115.24 o
  -7  -1   8     2205.40     2163.93    102.23 o
  -6  -1   8      918.10      886.36     66.84 o
  -5  -1   8       37.35       19.15     20.65 o
  -4  -1   8      109.95      132.36     85.46 o
  -3  -1   8      171.82      170.93     29.70 o
  -2  -1   8       72.38       69.86     21.15 o
  -1  -1   8      138.28      141.32     47.08 o
   0  -1   8       30.03       26.74     17.92 o
   1  -1   8     2822.93     2986.17     70.58 o
   2  -1   8       74.45       58.14     13.99 o
   3  -1   8    11502.81    10989.45    178.96 o
   4  -1   8     5967.55     5976.79    129.08 o
   5  -1   8      109.00       71.20     19.19 o
   6  -1   8     3227.35     3192.80    100.18 o
   7  -1   8     8183.31     8265.65    170.62 o
   8  -1   8     3474.70     3495.92    112.23 o
   9  -1   8        8.14        3.26     34.89 o
  10  -1   8        1.66      -17.38     17.38 o
  11  -1   8      179.42      152.33     28.64 o
  -7   0   8        2.55       -8.77     28.81 o
  -6   0   8      124.57      113.27     34.20 o
  -5   0   8      239.49      243.49     39.59 o
  -4   0   8       83.46       39.84     33.12 o
  -3   0   8     5364.12     5285.98    369.58 o
  -2   0   8     4025.91     4170.31    163.12 o
  -1   0   8       47.45       45.47     22.57 o
   0   0   8      874.54      887.89     48.64 o
   1   0   8    11829.06    11586.11    147.94 o
   2   0   8     9587.48     9661.73    160.79 o
   3   0   8     1219.80     1248.86     54.59 o
   4   0   8     2733.16     2733.20     83.30 o
   5   0   8        0.71       -8.23     10.72 o
   6   0   8      133.94      107.45     23.68 o
   7   0   8     2051.86     1989.99     78.29 o
   8   0   8      516.19      517.49     48.17 o
   9   0   8       26.01       28.69     18.65 o
  10   0   8        0.02       23.29     16.95 o
  11   0   8       31.87       16.58     35.73 o
  -7   1   8        8.99       -2.25     24.30 o
  -6   1   8      854.49      832.91     85.14 o
  -5   1   8      621.48      544.81     68.40 o
  -4   1   8     2796.82     2522.64    124.98 o
  -3   1   8     1674.59     1685.77     74.39 o
  -2   1   8    12922.38    12930.74    211.37 o
  -1   1   8      532.99      628.83     59.47 o
   0   1   8       94.12       89.49     26.23 o
   1   1   8     4853.48     4779.39    150.09 o
   2   1   8     7750.55     8103.81    198.21 o
   3   1   8     1388.63     1367.02     76.61 o
   4   1   8      440.55      417.97     36.20 o
   5   1   8       10.35       -5.32      9.72 o
   6   1   8      440.65      392.10     39.01 o
   7   1   8       24.45       10.15     11.85 o
   8   1   8      410.39      418.93     46.47 o
   9   1   8      185.73       94.07     33.88 o
  10   1   8      269.57      273.78     56.01 o
  11   1   8      327.78      324.72     64.70 o
  12   1   8     3576.78     3475.62    180.02 o
  -7   2   8      960.35      939.54     94.64 o
  -6   2   8      336.67      285.85     56.82 o
  -5   2   8      943.45      899.79     83.69 o
  -4   2   8     8712.87     8836.13    246.09 o
  -3   2   8      427.27      483.89     58.99 o
  -2   2   8       65.11       74.36     27.12 o
  -1   2   8        3.42       10.70     17.87 o
   0   2   8      158.86      140.99     32.19 o
   1   2   8        5.39        3.22     14.89 o
   2   2   8      564.77      502.08     51.34 o
   3   2   8      214.37      211.25     36.94 o
   4   2   8       69.91       71.78     23.58 o
   5   2   8     1413.42     1360.43     79.75 o
   6   2   8     9626.76     9613.35    233.22 o
   7   2   8     5381.31     5763.52    178.01 o
   8   2   8       75.53       64.46     27.84 o
   9   2   8       31.21       24.63     25.67 o
  10   2   8     2406.20     2460.60    132.86 o
  11   2   8      539.43      530.65     77.01 o
  12   2   8     1648.25     1600.32    127.15 o
  -7   3   8      452.01      405.59     70.66 o
  -6   3   8        3.55       16.01     28.89 o
  -5   3   8      125.80       90.37     35.33 o
  -4   3   8      232.28      206.34     45.23 o
  -3   3   8        5.48       -0.16     16.26 o
  -2   3   8       19.12       31.39     23.58 o
  -1   3   8      166.15      149.44     34.77 o
   0   3   8     4686.03     4733.12    152.58 o
   1   3   8     4958.99     4958.37    154.51 o
   2   3   8        8.53       34.28     18.67 o
   3   3   8     4718.35     4740.20    147.35 o
   4   3   8     1411.73     1234.08     72.35 o
   5   3   8     3879.28     4012.95    138.42 o
   6   3   8     6264.43     6456.49    185.33 o
   7   3   8     9837.70     9476.06    233.05 o
   8   3   8      537.94      584.65     65.75 o
   9   3   8      130.57      120.95     37.90 o
  10   3   8     1481.83     1424.64    101.32 o
  11   3   8      940.99      854.48     89.33 o
  12   3   8       39.85       57.78     41.20 o
  -7   4   8       49.51       89.33     39.92 o
  -6   4   8        7.23        8.93     26.88 o
  -5   4   8     1466.26     1725.38    112.75 o
  -4   4   8       58.78       53.92     29.05 o
  -3   4   8     5219.64     5424.24    182.03 o
  -2   4   8      540.40      506.51     58.51 o
  -1   4   8      219.55      145.66     35.33 o
   0   4   8     6508.53     6375.13    180.50 o
   1   4   8    23860.08    23715.34    393.68 o
   2   4   8     4073.72     4439.71    144.45 o
   3   4   8      402.22      478.99     51.75 o
   4   4   8     3483.10     3285.78    120.23 o
   5   4   8    14296.21    14523.36    287.54 o
   6   4   8     1292.92     1115.70     74.52 o
   7   4   8      867.10      832.51     69.77 o
   8   4   8      133.20      158.37     38.95 o
   9   4   8      201.69      200.95     47.64 o
  10   4   8       27.88       14.32     21.49 o
  11   4   8      758.51      815.13     86.75 o
  12   4   8      647.40      529.60     79.27 o
  -7   5   8       24.31       33.96     41.85 o
  -6   5   8      992.83      924.33     93.91 o
  -5   5   8     5893.40     6456.97    222.51 o
  -4   5   8     2971.89     2875.84    137.61 o
  -3   5   8     1349.21     1354.07     92.95 o
  -2   5   8      818.59      729.34     68.24 o
  -1   5   8     1198.31     1280.44     53.38 o
   0   5   8       15.43       39.11     24.06 o
   1   5   8     4164.11     4284.64    142.04 o
   2   5   8     3826.34     3811.85    132.14 o
   3   5   8       91.88      152.90     32.59 o
   4   5   8      486.21      589.48     54.88 o
   5   5   8       58.22       71.86     24.22 o
   6   5   8      800.57      823.26     67.12 o
   7   5   8        0.12        6.52     18.43 o
   8   5   8        0.54       -1.61     16.09 o
   9   5   8     1478.00     1508.98    104.54 o
  10   5   8     1022.50     1196.82    109.69 o
  11   5   8      621.69      564.69     74.84 o
  12   5   8     1928.04     1698.82    119.75 o
  13   5   8        0.48       -5.96     35.49 o
  -6   6   8      120.74      145.58     48.61 o
  -5   6   8     3434.87     3648.40    165.86 o
  -4   6   8     2216.12     2208.23    122.97 o
  -3   6   8      169.93      257.36     50.38 o
  -2   6   8       90.07       97.05     33.32 o
  -1   6   8      547.33      545.78    101.40 o
   0   6   8        8.81        0.88     15.37 o
   1   6   8       56.71       64.07     16.73 o
   2   6   8      478.60      430.06     49.25 o
   3   6   8      610.07      661.02     57.54 o
   4   6   8      864.22      811.10     59.95 o
   5   6   8     1383.68     1454.34     80.39 o
   6   6   8    13961.61    13458.03    276.75 o
   7   6   8     2156.52     2173.14    105.66 o
   8   6   8       28.46        8.61     16.01 o
   9   6   8     5062.59     5706.46    200.06 o
  10   6   8     4711.58     6216.51    232.49 o
  11   6   8      431.16      319.40     60.68 o
  12   6   8       49.50       16.98     27.12 o
  13   6   8       10.68       48.85     33.56 o
  -6   7   8      113.28       88.20     48.12 o
  -5   7   8       15.30       30.18     30.66 o
  -4   7   8        3.10       -7.89     23.90 o
  -3   7   8        0.47       12.07     20.04 o
  -2   7   8      855.84      866.31     73.80 o
  -1   7   8      423.38      465.48     38.97 o
   0   7   8     7460.15     7472.73    253.21 o
   1   7   8     5414.04     5175.05    114.20 o
   2   7   8      100.48       78.21     19.05 o
   3   7   8     1228.95     1234.32     75.00 o
   4   7   8     7877.48     8281.25    205.37 o
   5   7   8     1012.33     1039.81     68.40 o
   6   7   8     1226.10     1244.70     76.37 o
   7   7   8      947.08      986.14     70.42 o
   8   7   8      174.29      179.22     43.13 o
   9   7   8       42.04       19.31     23.50 o
  10   7   8     1043.09     1408.23    117.33 o
  11   7   8      158.03      140.67     60.68 o
  12   7   8       55.06       32.99     28.17 o
  13   7   8        1.97      -10.54     28.09 o
  -6   8   8     1299.53     1386.74    117.82 o
  -5   8   8      542.28      687.01     80.23 o
  -4   8   8      105.79       79.35     36.54 o
  -3   8   8       10.64       -7.32     21.65 o
  -2   8   8     1932.22     2026.66     97.70 o
  -1   8   8     1403.02     1397.84     62.48 o
   0   8   8     7900.79     7909.82    296.59 o
   1   8   8     5216.17     5368.74    120.77 o
   2   8   8        0.31        2.34     10.99 o
   3   8   8      377.21      377.50     35.11 o
   4   8   8     2352.10     2346.07     76.30 o
   5   8   8     1262.05     1147.81     71.78 o
   6   8   8      706.27      704.80     60.36 o
   7   8   8      133.34      140.43     32.19 o
   8   8   8        0.72       -3.46     20.12 o
   9   8   8        1.47       29.61     23.42 o
  10   8   8      210.58      322.46     64.14 o
  11   8   8      338.87      483.81     93.35 o
  12   8   8        1.98      -35.09     65.75 o
  13   8   8       53.08      -15.88     54.40 o
  -5   9   8     4976.13     4875.80    199.42 o
  -4   9   8      216.16      196.76     50.70 o
  -3   9   8      369.19      308.46     58.02 o
  -2   9   8     3969.01     3998.83    110.96 o
  -1   9   8     1983.91     1955.25     90.78 o
   0   9   8      399.50      392.74     38.05 o
   1   9   8       13.30       26.42     15.13 o
   2   9   8       24.86       31.16     15.61 o
   3   9   8       96.03      120.85     29.65 o
   4   9   8      165.69      147.21     25.24 o
   5   9   8      455.18      451.43     62.73 o
   6   9   8      413.87      351.59     35.80 o
   7   9   8        3.67       19.58     18.87 o
   8   9   8      751.50      818.53     52.99 o
   9   9   8     6809.13     7587.72    220.10 o
  10   9   8     1031.13      974.47     91.82 o
  11   9   8      322.01      205.21     65.99 o
  12   9   8      137.85      154.99     82.97 o
  13   9   8      476.94     2219.41    369.14 o
  -3  10   8      175.52      158.86     45.79 o
  -2  10   8      345.08      349.46     97.33 o
  -1  10   8       29.67       20.31     18.25 o
   0  10   8       21.67       53.72     21.69 o
   1  10   8      100.14      109.66     48.93 o
   2  10   8      185.35      163.26     27.86 o
   3  10   8     4822.99     4775.81    115.52 o
   4  10   8     1244.40     1129.52     56.43 o
   5  10   8     2726.37     2848.00    138.90 o
   6  10   8      402.98      364.47     60.36 o
   7  10   8      693.46      627.38     72.99 o
   8  10   8       36.22       56.25     33.88 o
   9  10   8     4187.76     4516.48    191.69 o
  10  10   8     3126.63     3537.03    176.16 o
  11  10   8       97.99      134.31     54.88 o
  -2  11   8      173.65      197.40     51.42 o
  -1  11   8     1203.22     1327.11    102.69 o
   0  11   8     1562.54     1769.16    115.16 o
   1  11   8       56.06       62.85     30.26 o
   2  11   8       68.42       80.23     31.79 o
   3  11   8     7153.13     6994.38    233.30 o
   4  11   8     6462.55     6707.89    226.70 o
   5  11   8      190.23       99.23     36.86 o
   6  11   8        0.29      -15.37     19.39 o
   7  11   8     1074.68     1009.56     93.35 o
   8  11   8      453.16      390.54     66.95 o
   9  11   8      141.80      142.76     50.70 o
  10  11   8       73.52       65.91     43.13 o
  -2  12   8     3700.12     3810.72    183.80 o
  -1  12   8        7.24       -1.69     27.28 o
   0  12   8      482.96      470.94     74.20 o
   1  12   8       76.47       56.09     31.55 o
   2  12   8      671.37      533.23     74.76 o
   3  12   8      400.44      331.80     62.77 o
   4  12   8     1546.65     1715.00    116.93 o
   5  12   8       75.96       59.95     33.56 o
   6  12   8       21.14       23.66     26.96 o
   7  12   8        2.01        0.16     24.71 o
   8  12   8      794.68      844.26     93.75 o
   9  12   8      410.55      474.08     78.70 o
  10  12   8        9.28      -13.76     36.62 o
  -2  13   8     2144.39     2026.35    140.59 o
  -1  13   8      743.96      755.34     95.60 o
   0  13   8       18.47       45.63     36.13 o
   1  13   8      142.69      158.62     50.54 o
   2  13   8       81.62       68.24     35.33 o
   3  13   8        3.92        1.93     22.77 o
   4  13   8       47.03      -10.22     28.25 o
   5  13   8      132.39      115.32     45.15 o
   6  13   8      339.91      240.78     59.71 o
   7  13   8        1.52        0.32     31.79 o
   8  13   8     2350.61     2240.90    145.10 o
   9  13   8     2358.93     2471.86    155.72 o
  10  13   8       91.86       74.36     50.38 o
  11  13   8      151.60      272.09    105.82 o
   0  14   8       65.72      128.76     51.66 o
   1  14   8      115.43       90.13     45.63 o
   2  14   8      644.31      574.99     88.28 o
   3  14   8     2313.40     2081.56    143.73 o
   4  14   8      161.23      101.72     46.92 o
   5  14   8        0.14       13.04     35.57 o
   6  14   8     1645.23     1483.15    126.75 o
   7  14   8     1398.24     1465.20    125.94 o
   8  14   8      174.36      128.76     53.35 o
   9  14   8      526.73      399.88     80.23 o
   3  15   8     1768.64     1842.71    144.53 o
   4  15   8      357.31      271.76     69.45 o
   5  15   8        7.70      -15.05     31.06 o
   6  15   8      378.03      397.71     81.44 o
   7  15   8      991.12     1103.95    119.02 o
   2  -6   9       38.41      -11.67     40.72 o
   3  -6   9       16.73       15.37     42.33 o
   4  -6   9        0.02      -26.88     37.82 o
  -3  -5   9      136.72       30.34     48.77 o
  -2  -5   9        0.76      -19.56     33.08 o
   2  -5   9       36.41       72.99     44.50 o
   3  -5   9       93.97      123.05     47.64 o
   4  -5   9     1402.89     1372.82    124.57 o
   5  -5   9      566.97      542.16     92.22 o
   6  -5   9      297.34      213.42     66.47 o
  -5  -4   9       65.13       56.57     53.03 o
  -4  -4   9        0.09       63.90     45.79 o
  -3  -4   9      192.34      179.62     58.91 o
  -2  -4   9      423.93      302.26     69.85 o
  -1  -4   9      616.98      791.79     93.67 o
   1  -4   9     4534.42     4761.29    191.85 o
   2  -4   9     1014.38     1017.92     98.02 o
   3  -4   9      405.82      325.52     69.69 o
   4  -4   9     2360.40     2337.55    147.03 o
   5  -4   9     4194.41     4056.01    198.53 o
   6  -4   9      279.13      223.56     64.06 o
   7  -4   9        1.54        6.60     37.10 o
   8  -4   9       31.39       38.31     31.47 o
  -5  -3   9     3333.30     3097.23    185.90 o
  -4  -3   9      361.92      300.49     70.42 o
  -3  -3   9        8.44       -8.45     31.47 o
  -2  -3   9     1030.14     1031.12    104.54 o
  -1  -3   9     5945.87     6231.08    228.47 o
   0  -3   9      559.68      480.60     71.70 o
   1  -3   9     1508.62     1759.02    113.71 o
   2  -3   9      176.31      145.42     46.43 o
   3  -3   9        0.16       -4.18     25.67 o
   4  -3   9      279.04      278.76     59.95 o
   5  -3   9      303.90      289.79     64.30 o
   6  -3   9      165.12       94.48     46.27 o
   7  -3   9        7.27       -7.08     30.82 o
   8  -3   9        3.92      -16.74     29.45 o
   9  -3   9      500.56      518.26     89.81 o
  -6  -2   9       72.22       95.68     53.68 o
  -5  -2   9     1969.09     1603.46    137.77 o
  -4  -2   9     1428.98     1350.21    122.64 o
  -3  -2   9        0.15       22.45     31.14 o
  -2  -2   9      688.35      680.25     83.29 o
  -1  -2   9     2893.45     3007.34    152.34 o
   0  -2   9     1109.91     1057.68     91.10 o
   1  -2   9      173.20      163.03     31.10 o
   2  -2   9       30.44        1.53     26.15 o
   3  -2   9      417.47      322.38     59.39 o
   4  -2   9      115.63       96.59     24.56 o
   5  -2   9      158.18      120.51     38.47 o
   6  -2   9     1033.63     1152.73     82.33 o
   7  -2   9        4.22       -3.66     24.14 o
   8  -2   9       13.98       55.93     31.63 o
   9  -2   9     2939.14     2610.04    167.47 o
  10  -2   9     3126.32     3080.33    183.80 o
  -6  -1   9     1692.73     1608.64     89.31 o
  -5  -1   9       22.71        4.22     23.21 o
  -4  -1   9        6.90        8.44     20.34 o
  -3  -1   9      149.31       96.72     27.80 o
  -2  -1   9      241.04      143.47     30.32 o
  -1  -1   9       11.02       10.69     16.64 o
   0  -1   9      655.77      657.34     47.65 o
   1  -1   9      373.41      347.52     33.26 o
   2  -1   9       99.15      119.59     43.46 o
   3  -1   9     2279.47     2263.89     80.22 o
   4  -1   9     7880.14     7929.73    213.78 o
   5  -1   9      346.04      401.14    133.51 o
   6  -1   9      239.59      227.40     34.76 o
   7  -1   9      972.96      969.42     72.71 o
   8  -1   9     1895.99     2001.66     88.66 o
   9  -1   9      199.77      167.54     34.24 o
  10  -1   9     1164.17      923.66     69.06 o
  11  -1   9      214.00      228.71     64.54 o
  -6   0   9      121.20       57.38     38.71 o
  -5   0   9      199.65      202.80     40.80 o
  -4   0   9       40.76       45.64     23.49 o
  -3   0   9      432.44      398.44     44.59 o
  -2   0   9     4932.38     5061.91    132.62 o
  -1   0   9     2192.83     2203.83     83.47 o
   0   0   9     2422.12     2424.79     83.45 o
   1   0   9       24.75       19.66     14.90 o
   2   0   9     6033.47     6161.56    131.86 o
   3   0   9      147.04      200.24     30.34 o
   4   0   9     8554.08     8389.78    160.90 o
   5   0   9     2917.19     3009.88     95.28 o
   6   0   9      901.73      835.39     90.01 o
   7   0   9      488.55      470.42     47.04 o
   8   0   9      761.79      740.54     71.22 o
   9   0   9      177.19      119.81     29.12 o
  10   0   9       13.95        5.02     19.76 o
  11   0   9        8.36      -16.01     24.06 o
  -6   1   9     1835.78     1896.55    125.94 o
  -5   1   9     3189.77     2908.52    149.84 o
  -4   1   9        2.80       -1.05     20.68 o
  -3   1   9      543.22      597.85     69.29 o
  -2   1   9    10742.90    11031.48    271.12 o
  -1   1   9     6179.20     6354.04    194.35 o
   0   1   9      218.90      212.86     41.28 o
   1   1   9       49.22        6.04     16.74 o
   2   1   9     4422.06     4631.40    155.72 o
   3   1   9     1723.45     1731.41     94.16 o
   4   1   9      315.46      377.19     49.33 o
   5   1   9      680.23      669.39     62.53 o
   6   1   9        9.91       -5.32     12.51 o
   7   1   9       59.27       46.60     23.10 o
   8   1   9      431.81      423.86     61.48 o
   9   1   9     2343.66     2380.36    127.95 o
  10   1   9      334.83      336.79     61.32 o
  11   1   9       10.09       14.32     26.32 o
  -6   2   9       80.58       77.26     39.43 o
  -5   2   9     1022.12      954.99     92.06 o
  -4   2   9      139.19      122.97     39.19 o
  -3   2   9     1264.83     1364.77     95.68 o
  -2   2   9      771.29      820.20     74.84 o
  -1   2   9     1223.02     1329.52     87.64 o
   0   2   9        1.39        8.37     18.75 o
   1   2   9      909.98      910.09     67.76 o
   2   2   9       32.14       52.79     21.89 o
   3   2   9     2626.07     2757.79    118.54 o
   4   2   9     1611.19     1564.03     87.80 o
   5   2   9      569.62      692.24     62.77 o
   6   2   9      523.72      523.33     60.52 o
   7   2   9     2528.81     2778.39    129.73 o
   8   2   9       51.68       41.85     26.23 o
   9   2   9     2276.20     2304.47    126.35 o
  10   2   9     1233.65     1087.70     99.31 o
  11   2   9        5.98       41.52     32.19 o
  -6   3   9      464.28      503.77     75.73 o
  -5   3   9       45.27       57.78     30.26 o
  -4   3   9      455.49      415.49     64.30 o
  -3   3   9        4.68        0.89     19.15 o
  -2   3   9        6.64        9.01     17.46 o
  -1   3   9      319.70      448.24     57.06 o
   0   3   9        0.49        0.00     13.92 o
   1   3   9     1598.94     1717.17     94.16 o
   2   3   9      527.09      523.41     56.01 o
   3   3   9    10484.55    10294.01    241.26 o
   4   3   9     9484.08     9691.97    232.09 o
   5   3   9       16.00       17.70     16.26 o
   6   3   9      293.73      276.51     46.84 o
   7   3   9     8088.90     8224.92    229.84 o
   8   3   9     3577.42     3544.67    151.05 o
   9   3   9        0.06       -3.62     18.51 o
  10   3   9       90.12       63.74     32.75 o
  11   3   9       88.39       59.55     40.56 o
  12   3   9       18.09       22.94     36.05 o
  -6   4   9      112.62      123.69     47.80 o
  -5   4   9        0.12        8.53     25.51 o
  -4   4   9       47.00       28.73     26.96 o
  -3   4   9     2971.67     3088.06    143.49 o
  -2   4   9    10951.04    10912.78    274.98 o
  -1   4   9      143.51      174.95     39.92 o
   0   4   9       13.00       16.50     17.06 o
   1   4   9     3405.36     3662.00    138.74 o
   2   4   9     3896.58     3947.53    142.84 o
   3   4   9        1.83        1.29     14.97 o
   4   4   9     1940.34     1957.07     98.42 o
   5   4   9      118.95      158.54     34.77 o
   6   4   9      153.63      121.52     33.16 o
   7   4   9      543.53      577.57     64.14 o
   8   4   9      736.06      641.06     70.74 o
   9   4   9        0.16       16.34     24.95 o
  10   4   9       19.33       19.80     28.65 o
  11   4   9       68.31       26.48     42.09 o
  12   4   9     1375.78     1921.90    159.50 o
  -6   5   9      204.57      129.97     51.99 o
  -5   5   9      587.99      601.39     81.20 o
  -4   5   9     2252.63     1913.45    119.18 o
  -3   5   9      232.48      275.95     55.37 o
  -2   5   9     5910.65     5747.26    194.11 o
  -1   5   9     2668.14     2562.80    122.64 o
   0   5   9        2.86       22.13     22.37 o
   1   5   9     1007.55      997.48     73.47 o
   2   5   9     1760.97     1818.73     97.62 o
   3   5   9     1197.14     1166.56     77.66 o
   4   5   9        0.14        8.77     16.01 o
   5   5   9        4.28       -6.36     12.31 o
   6   5   9      324.05      338.07     49.81 o
   7   5   9      455.90      459.03     58.83 o
   8   5   9     2176.66     2461.96    125.06 o
   9   5   9      542.55      533.71     70.66 o
  10   5   9      141.07      139.70     45.15 o
  11   5   9      323.74      495.48     89.65 o
  12   5   9     3267.58     5360.50    269.35 o
  -6   6   9      306.14      277.64     67.12 o
  -5   6   9     1203.45     1295.80    108.96 o
  -4   6   9     3170.53     3168.69    154.59 o
  -3   6   9     1330.03     1327.19     98.82 o
  -2   6   9       10.09        5.63     20.12 o
  -1   6   9      302.48      252.37     48.45 o
   0   6   9      124.65      125.99     24.46 o
   1   6   9       20.37       16.66     18.67 o
   2   6   9      131.88      171.41     37.34 o
   3   6   9     3682.12     3988.97    144.53 o
   4   6   9       10.81        2.25     13.92 o
   5   6   9       20.81       23.98     18.91 o
   6   6   9     9981.02    10179.33    245.37 o
   7   6   9     7588.64     7642.12    214.06 o
   8   6   9        9.27       21.89     24.30 o
   9   6   9       32.27       -1.13     19.56 o
  10   6   9     1053.35     1178.31    107.51 o
  11   6   9      742.29      932.22    113.15 o
  12   6   9      253.75      273.69     89.73 o
  -5   7   9       41.42       48.28     37.74 o
  -4   7   9        7.65       -0.16     27.44 o
  -3   7   9       92.80       86.11     38.79 o
  -2   7   9      156.29      140.03     39.35 o
  -1   7   9       84.87       84.37     22.14 o
   0   7   9     2201.43     2180.55    119.14 o
   1   7   9     6759.85     6936.81    142.49 o
   2   7   9     1291.34     1271.13     58.43 o
   3   7   9     1753.74     1719.58     93.67 o
   4   7   9       39.74       10.70     17.70 o
   5   7   9      604.25      655.47     61.80 o
   6   7   9     2166.25     2093.47    103.33 o
   7   7   9     9314.29     9546.32    239.65 o
   8   7   9     2586.00     2566.98    125.14 o
   9   7   9      245.35      217.60     51.34 o
  10   7   9      464.84      576.44     79.99 o
  11   7   9      349.25      445.51     89.41 o
  12   7   9       42.67      147.83     66.55 o
  13   7   9        1.16      -40.88     92.55 o
  -5   8   9      677.67      557.93     81.68 o
  -4   8   9      265.47      263.07     59.23 o
  -3   8   9     3317.00     3187.60    149.20 o
  -2   8   9      579.32      604.53     69.77 o
  -1   8   9        0.22       13.40     14.49 o
   0   8   9     2381.21     2450.25     84.58 o
   1   8   9    10644.63    11129.92    189.96 o
   2   8   9     3650.56     3836.19    103.33 o
   3   8   9      108.84      116.27     22.96 o
   4   8   9       75.00       49.09     22.85 o
   5   8   9      220.69      192.01     39.92 o
   6   8   9       35.47       29.61     21.89 o
   7   8   9      463.06      439.87     55.61 o
   8   8   9        3.76       34.12     24.54 o
   9   8   9       90.47       95.68     38.71 o
  10   8   9        0.40       -4.35     27.36 o
  11   8   9     1303.48     1886.57    140.67 o
  12   8   9      818.22     1218.39    157.33 o
  13   8   9       12.34      273.61    137.05 o
  -5   9   9     3861.18     3864.56    185.41 o
  -4   9   9     1410.15     1322.12    107.35 o
  -3   9   9      197.82      232.97     54.48 o
  -2   9   9      127.58      122.72     42.81 o
  -1   9   9     1231.70     1158.96     61.80 o
   0   9   9      193.69      191.43     39.63 o
   1   9   9     1255.80     1307.34     83.05 o
   2   9   9      760.51      772.44     50.58 o
   3   9   9      237.68      225.10     31.21 o
   4   9   9       50.75       52.64     17.87 o
   5   9   9     1724.52     1617.85     67.40 o
   6   9   9     3101.95     2888.35    110.57 o
   7   9   9        2.93        8.45     22.61 o
   8   9   9       18.07      -10.86     20.28 o
   9   9   9      958.97      870.09     82.00 o
  10   9   9     1073.58     1082.14     99.87 o
  11   9   9      396.75      693.69     95.68 o
  12   9   9     1785.21     3075.82    208.59 o
  13   9   9       34.09      116.69    122.32 o
  -4  10   9     1677.53     1536.26    116.69 o
  -3  10   9      393.65      262.91     58.34 o
  -2  10   9      464.45      353.69     60.84 o
  -1  10   9      154.86      126.18     28.94 o
   0  10   9       19.45       42.27     31.83 o
   1  10   9       27.75       -4.57     14.89 o
   2  10   9      282.44      287.15     36.27 o
   3  10   9      272.20      260.32     34.41 o
   4  10   9      316.69      295.94     35.35 o
   5  10   9     1820.28     1833.96     73.82 o
   6  10   9     5700.66     5829.12    136.59 o
   7  10   9     1713.39     1757.28     74.05 o
   8  10   9       16.21       17.84     17.85 o
   9  10   9     1917.01     1843.21     82.93 o
  10  10   9     4557.18     5121.57    147.10 o
  11  10   9      179.07      197.81     64.06 o
  -1  11   9      227.81      253.33     56.17 o
   0  11   9     5762.91     5588.09    211.33 o
   1  11   9     2517.74     2310.99    131.42 o
   2  11   9        7.19       21.08     21.81 o
   3  11   9      288.75      353.04     63.58 o
   4  11   9     3735.74     3700.95    171.73 o
   5  11   9      314.49      323.43     59.31 o
   6  11   9      638.00      574.59     76.69 o
   7  11   9      222.16      304.60     62.53 o
   8  11   9       44.32       21.41     29.37 o
   9  11   9       88.15      186.22     54.72 o
  10  11   9      543.58      537.65     87.72 o
  11  11   9       12.93      -18.75     45.07 o
  -1  12   9       33.32       19.88     33.48 o
   0  12   9     1799.98     1852.21    126.83 o
   1  12   9     3162.55     3367.22    170.04 o
   2  12   9      178.91      286.01     59.55 o
   3  12   9       33.57       20.12     24.63 o
   4  12   9     2537.19     2716.42    151.53 o
   5  12   9     1809.51     1886.81    127.63 o
   6  12   9        0.09        4.18     28.57 o
   7  12   9       41.89      -11.11     28.73 o
   8  12   9       99.66      128.04     50.46 o
   9  12   9      803.37      796.06     97.13 o
  10  12   9        0.19       -1.37     40.00 o
  11  12   9      638.34      793.00    108.08 o
  -1  13   9     1116.55     1038.61    108.08 o
   0  13   9        6.59       47.24     34.04 o
   1  13   9       62.25       29.21     30.66 o
   2  13   9        0.08      -17.87     17.87 o
   3  13   9       71.00      115.88     44.66 o
   4  13   9       91.18      122.16     43.30 o
   5  13   9      447.14      421.53     75.73 o
   6  13   9      161.26       98.90     46.03 o
   7  13   9        2.13       25.75     34.12 o
   8  13   9      751.52      767.81     97.05 o
   9  13   9     3357.07     3292.30    182.76 o
  10  13   9     1036.36     1390.44    130.69 o
   1  14   9      118.88      176.40     55.93 o
   2  14   9        1.35       13.60     34.04 o
   3  14   9     1538.06     1604.91    128.60 o
   4  14   9      784.40      683.79     93.27 o
   5  14   9      403.53      344.27     75.08 o
   6  14   9      388.20      232.89     62.05 o
   7  14   9       88.12       61.00     40.80 o
   8  14   9       13.29       -9.50     34.85 o
   9  14   9     1381.98     1318.90    129.08 o
   3  15   9     1303.67     1345.30    130.21 o
   4  15   9     3291.41     3500.41    195.23 o
   5  15   9      261.18      390.70     82.49 o
   6  15   9       29.25        3.22     40.80 o
   7  15   9      265.13      201.83     66.31 o
   3  -5  10      343.58      394.49     84.66 o
   4  -5  10      259.29      187.10     67.60 o
  -3  -4  10      278.97      271.04     73.31 o
  -2  -4  10      246.33      251.32     69.21 o
   2  -4  10     2246.53     2318.64    146.14 o
   3  -4  10       10.22        8.77     39.43 o
   4  -4  10       64.76       26.80     41.85 o
   5  -4  10      815.23      770.95    104.86 o
   6  -4  10      283.63      174.79     62.69 o
  -4  -3  10     1476.77     1360.10    133.51 o
  -3  -3  10        1.13       14.32     43.13 o
  -2  -3  10      339.10      202.72     62.45 o
  -1  -3  10      214.46      241.02     64.46 o
   2  -3  10     3295.19     3443.27    169.64 o
   3  -3  10      601.35      547.07     82.08 o
   4  -3  10        6.43       16.18     35.49 o
   5  -3  10      222.38      258.32     66.15 o
   6  -3  10       55.51        9.98     40.64 o
   7  -3  10       16.23        2.98     35.25 o
   8  -3  10       22.44       -5.31     38.87 o
  -5  -2  10     1433.19     1399.38    138.82 o
  -4  -2  10     4188.06     4277.88    216.56 o
  -3  -2  10     1294.71     1248.73    119.50 o
  -2  -2  10       11.69       -1.13     35.49 o
  -1  -2  10      202.91      157.89     52.71 o
   0  -2  10      687.91      656.11     81.92 o
   2  -2  10        6.47      -14.89     31.47 o
   3  -2  10       29.07       14.57     30.66 o
   4  -2  10       66.19       34.28     32.67 o
   5  -2  10        1.68       40.32     41.04 o
   6  -2  10     1640.98     1561.77    125.14 o
   7  -2  10     1729.43     1949.74    143.57 o
   8  -2  10       44.16       46.84     40.00 o
   9  -2  10      648.73      609.19     96.73 o
  -5  -1  10       17.90        6.60     41.69 o
  -4  -1  10      619.60      765.64    102.52 o
  -3  -1  10       30.07       23.80     47.32 o
  -2  -1  10       64.42       49.72     25.69 o
  -1  -1  10       93.47       76.51     24.42 o
   0  -1  10      933.19     1006.06     62.45 o
   1  -1  10     1854.47     1995.03    157.25 o
   2  -1  10       71.67       68.47     22.26 o
   3  -1  10       21.00       36.09     20.62 o
   4  -1  10     1620.46     1619.35     74.15 o
   5  -1  10     1607.93     1725.25     76.84 o
   6  -1  10      395.67      353.69     42.30 o
   7  -1  10     2061.35     2037.69     89.99 o
   8  -1  10      195.11      212.96     39.17 o
   9  -1  10      152.17      133.08     33.77 o
  10  -1  10     1952.95     1929.45    167.75 o
  -5   0  10      585.52      656.67     82.65 o
  -4   0  10      126.85      133.11     45.87 o
  -3   0  10      795.18      841.12     82.57 o
  -2   0  10        2.52        9.89     18.49 o
  -1   0  10      264.72      238.61     47.16 o
   0   0  10      633.07      581.91     66.15 o
   1   0  10     7166.10     7104.63    205.93 o
   2   0  10     1554.35     1712.74     98.98 o
   3   0  10      166.05      116.37     34.36 o
   4   0  10     3386.74     3479.10    107.34 o
   5   0  10     5416.53     5726.85    194.75 o
   6   0  10      356.89      401.58     45.10 o
   7   0  10       96.58      176.08     53.19 o
   8   0  10       24.74       15.09     19.45 o
   9   0  10        6.79       50.02     25.41 o
  10   0  10       50.06       80.31     41.12 o
  -5   1  10     4327.06     4523.73    196.28 o
  -4   1  10     2123.18     2085.42    128.92 o
  -3   1  10      109.43       56.82     33.72 o
  -2   1  10      255.54      268.14     52.47 o
  -1   1  10     5057.04     5211.06    185.25 o
   0   1  10     1315.57     1566.52     99.31 o
   1   1  10      524.58      543.93     61.56 o
   2   1  10      124.95      124.41     33.48 o
   3   1  10        5.49        0.00     15.53 o
   4   1  10      193.12      144.69     36.78 o
   5   1  10      307.22      338.07     50.62 o
   6   1  10       52.62       21.25     16.09 o
   7   1  10       14.71       49.25     26.07 o
   8   1  10       34.66       57.46     30.98 o
   9   1  10     1156.43     1221.93    100.83 o
  10   1  10     1600.42     1862.35    123.13 o
  11   1  10       37.88       43.46     29.94 o
  -5   2  10     2265.08     2108.20    134.23 o
  -4   2  10     3396.96     3250.13    160.63 o
  -3   2  10      270.71      288.02     55.29 o
  -2   2  10      379.95      380.73     59.95 o
  -1   2  10     1952.85     1859.13    110.41 o
   0   2  10     1326.36     1447.26     95.44 o
   1   2  10        0.09       21.89     19.56 o
   2   2  10       18.24        0.64     15.29 o
   3   2  10      336.55      278.12     48.28 o
   4   2  10     2107.92     2287.57    114.35 o
   5   2  10      651.07      694.58     67.36 o
   6   2  10     2309.64     2170.56    113.15 o
   7   2  10        1.13       14.32     23.18 o
   8   2  10      367.73      397.46     62.85 o
   9   2  10     1666.19     1670.33    114.11 o
  10   2  10     4556.26     4523.40    191.77 o
  11   2  10      849.20      851.91     94.88 o
  -5   3  10        3.18        5.63     24.71 o
  -4   3  10       16.04       41.12     32.51 o
  -3   3  10       51.18       37.82     27.36 o
  -2   3  10      273.77      282.71     53.35 o
  -1   3  10       50.73       58.02     29.94 o
   0   3  10     3563.88     3835.35    157.89 o
   1   3  10      851.98      861.08     74.28 o
   2   3  10       12.38       34.20     24.38 o
   3   3  10     2882.00     2713.53    123.69 o
   4   3  10    12469.97    12753.72    292.69 o
   5   3  10     3000.16     2979.98    130.61 o
   6   3  10       12.52        9.17     16.26 o
   7   3  10      255.99      237.80     48.12 o
   8   3  10     1662.96     1811.16    112.91 o
   9   3  10      315.20      255.83     54.40 o
  10   3  10     1264.98     1419.17    113.47 o
  11   3  10      367.26      273.13     60.44 o
  -5   4  10      302.66      255.75     63.90 o
  -4   4  10      115.95       53.84     32.99 o
  -3   4  10      211.25      136.57     41.12 o
  -2   4  10     4516.34     4788.65    185.41 o
  -1   4  10      712.45      744.95     75.57 o
   0   4  10     2504.52     2719.72    132.94 o
   1   4  10     3244.98     3321.35    140.75 o
   2   4  10       13.64        5.79     18.19 o
   3   4  10       62.26       29.05     22.29 o
   4   4  10     5593.75     6006.88    192.01 o
   5   4  10     7751.06     7907.29    220.02 o
   6   4  10      163.05      132.54     35.33 o
   7   4  10       21.88       25.67     18.35 o
   8   4  10      223.92      279.01     53.19 o
   9   4  10       24.25       37.50     28.25 o
  10   4  10       12.05      -19.64     19.64 o
  11   4  10       12.75       41.04     35.09 o
  -5   5  10     1970.25     2020.88    134.96 o
  -4   5  10        6.97        2.58     26.56 o
  -3   5  10       38.58       46.03     30.66 o
  -2   5  10     7426.95     7481.90    237.24 o
  -1   5  10     6856.41     6863.05    218.01 o
   0   5  10      177.89      130.93     39.03 o
   1   5  10       36.89       16.26     19.23 o
   2   5  10      106.69      127.23     35.97 o
   3   5  10      568.01      632.61     65.91 o
   4   5  10      123.32       94.16     30.74 o
   5   5  10       69.95       62.45     28.17 o
   6   5  10       42.78       34.68     23.42 o
   7   5  10       47.27      118.30     35.97 o
   8   5  10      689.97      746.73     77.42 o
   9   5  10     2457.13     2829.89    146.30 o
  10   5  10      694.46      689.43     88.60 o
  11   5  10        1.35       -9.90     28.73 o
  12   5  10     1187.90     1815.27    159.50 o
  -5   6  10       94.68       86.11     46.59 o
  -4   6  10      128.77      156.68     45.63 o
  -3   6  10      334.80      297.60     60.36 o
  -2   6  10      238.06      217.36     51.18 o
  -1   6  10      867.09      780.28     78.38 o
   0   6  10      317.12      334.26     37.31 o
   1   6  10      442.96      430.54     58.51 o
   2   6  10      205.31      174.79     42.01 o
   3   6  10     2894.72     2876.33    129.64 o
   4   6  10     1079.15     1039.89     77.50 o
   5   6  10        0.28       26.48     21.97 o
   6   6  10       34.11       48.20     26.15 o
   7   6  10     4599.93     4631.88    171.57 o
   8   6  10      121.15      145.66     43.30 o
   9   6  10     2178.93     2185.13    128.92 o
  10   6  10     1064.59     1383.28    116.77 o
  11   6  10        9.57       -4.35     30.42 o
  12   6  10      105.92      166.90     73.88 o
  -4   7  10       43.17       69.61     45.07 o
  -3   7  10      410.50      359.08     65.75 o
  -2   7  10      185.27      197.32     49.33 o
  -1   7  10      555.54      480.11     65.91 o
   0   7  10      191.33      209.36     31.26 o
   1   7  10      279.31      359.31     38.39 o
   2   7  10        9.13       21.57     23.18 o
   3   7  10     6345.74     6610.92    201.99 o
   4   7  10     6994.46     6729.62    201.03 o
   5   7  10      112.37      157.01     39.27 o
   6   7  10      745.33      700.53     69.53 o
   7   7  10     5887.46     6247.01    196.76 o
   8   7  10     2934.45     2801.00    135.76 o
   9   7  10       21.92       28.49     28.89 o
  10   7  10        1.32       24.22     31.63 o
  11   7  10       17.89       16.98     38.06 o
  12   7  10        4.96      -46.27     46.27 o
  -4   8  10        1.96      -16.42     31.39 o
  -3   8  10     2472.94     2318.07    136.65 o
  -2   8  10     6104.97     5970.02    212.05 o
  -1   8  10      424.34      456.94     65.59 o
   0   8  10       27.15       14.01     17.41 o
   1   8  10     5336.37     5459.96    198.01 o
   2   8  10     3264.13     3335.32    101.47 o
   3   8  10       63.81       60.76     18.80 o
   4   8  10     1169.17     1176.62     83.77 o
   5   8  10      403.96      298.48     50.14 o
   6   8  10      144.28       98.98     33.16 o
   7   8  10      562.90      506.99     61.56 o
   8   8  10        5.47        2.82     23.66 o
   9   8  10       26.59       30.90     28.57 o
  10   8  10        0.55      -25.75     25.75 o
  11   8  10       77.39       61.80     46.76 o
  12   8  10     1029.59     1773.42    165.86 o
  -4   9  10      828.32      899.22     99.39 o
  -3   9  10      262.51      192.98     49.97 o
  -2   9  10     3598.96     3935.94    174.07 o
  -1   9  10     1562.83     1453.78    104.54 o
   0   9  10      199.05      238.08     34.90 o
   1   9  10     1871.04     2016.57     82.65 o
   2   9  10     3523.54     3458.90    168.72 o
   3   9  10        9.56       51.41     21.73 o
   4   9  10        3.87       25.09     14.44 o
   5   9  10       44.99       52.38     19.58 o
   6   9  10     1589.17     1533.29     95.52 o
   7   9  10      503.51      297.27     51.42 o
   8   9  10     1452.05     1419.98     94.07 o
   9   9  10      804.86      689.83     77.66 o
  10   9  10      113.04      127.55     48.37 o
  11   9  10      197.57      263.15     70.66 o
  12   9  10     1924.14     3257.78    216.88 o
  -3  10  10      185.29      168.68     54.40 o
  -2  10  10        0.63        3.30     29.05 o
  -1  10  10       36.12       42.81     32.83 o
   0  10  10      145.26      157.07     39.19 o
   1  10  10      489.96      451.87     63.17 o
   2  10  10     1469.73     1367.33     69.95 o
   3  10  10     1641.54     1789.61     77.23 o
   4  10  10        0.22       15.90     15.05 o
   5  10  10       67.71       44.81     35.73 o
   6  10  10     3636.36     3470.03    136.08 o
   7  10  10     4486.52     4387.38    122.60 o
   8  10  10      443.79      410.83     44.76 o
   9  10  10      191.13      132.54     41.61 o
  10  10  10      405.78      411.95     68.73 o
  11  10  10      339.87      347.09     74.20 o
  12  10  10      558.85      693.77    115.48 o
   0  11  10     1150.10     1140.01    100.92 o
   1  11  10     3513.18     3538.64    169.00 o
   2  11  10        0.10       15.53     26.88 o
   3  11  10     2799.22     3135.78    161.11 o
   4  11  10       20.73       40.08     31.95 o
   5  11  10      313.08      201.43     45.95 o
   6  11  10      759.30      789.86     88.60 o
   7  11  10     4012.59     3930.23    182.03 o
   8  11  10      501.06      448.81     77.66 o
   9  11  10        4.23       23.58     35.17 o
  10  11  10      135.20      111.38     55.77 o
  11  11  10        0.19       27.84     55.29 o
  12  11  10      161.11      202.47     85.87 o
  -1  12  10       37.31       79.51     37.74 o
   0  12  10      436.00      363.02     70.17 o
   1  12  10     4765.56     4921.35    209.48 o
   2  12  10     2497.66     2496.81    148.48 o
   3  12  10       22.31      -19.56     19.56 o
   4  12  10      172.82      141.23     48.85 o
   5  12  10      735.13      664.80     86.75 o
   6  12  10        2.62        0.32     32.11 o
   7  12  10        3.11      -25.19     26.40 o
   8  12  10       12.19       21.65     29.45 o
   9  12  10       16.27       28.41     35.57 o
  10  12  10       30.85       65.35     48.37 o
  11  12  10      874.44      943.65    123.21 o
   0  13  10       88.45       56.82     40.08 o
   1  13  10      121.57       79.11     44.10 o
   2  13  10      333.75      285.60     67.04 o
   3  13  10      278.91      138.01     49.81 o
   4  13  10      211.23      197.00     55.29 o
   5  13  10      131.08       85.95     41.20 o
   6  13  10      718.01      812.47     98.10 o
   7  13  10       15.18        9.25     30.66 o
   8  13  10      103.18       76.61     47.96 o
   9  13  10      455.66      442.69     84.42 o
  10  13  10     1034.97     1250.98    129.81 o
   1  14  10        7.44        3.06     38.79 o
   2  14  10      334.86      404.95     81.76 o
   3  14  10       11.85        3.78     31.30 o
   4  14  10      391.99      363.50     74.60 o
   5  14  10      237.46      158.54     51.26 o
   6  14  10     3036.60     3249.65    185.09 o
   7  14  10      682.74      660.86     96.25 o
   8  14  10        0.27       47.80     46.19 o
   9  14  10      409.72      457.34     87.88 o
   5  15  10      564.75      436.82     84.18 o
   3  -3  11      857.25      986.14    106.95 o
   4  -3  11       40.89        6.28     38.95 o
   5  -3  11        6.60      -16.98     40.16 o
   6  -3  11        4.63      -19.56     42.01 o
  -3  -2  11     1456.02     1332.66    133.75 o
  -2  -2  11      114.31      167.55     63.33 o
  -1  -2  11      134.36       92.30     52.39 o
   3  -2  11        0.23        2.58     36.78 o
   4  -2  11       28.23       22.85     37.02 o
   5  -2  11        2.67       -2.49     33.40 o
   6  -2  11      174.87      285.52     72.59 o
   7  -2  11     1915.67     1954.41    146.79 o
  -3  -1  11       63.24       15.69     41.85 o
  -2  -1  11        4.96      -29.13     32.99 o
  -1  -1  11       73.51       22.69     41.77 o
   3  -1  11     1352.78     1365.41    108.00 o
   4  -1  11      658.92      709.38     90.29 o
   5  -1  11      318.60      293.81     67.20 o
   6  -1  11       79.67       62.21     46.11 o
   7  -1  11     3384.89     3558.67    191.13 o
   8  -1  11     2775.51     2974.91    181.47 o
   9  -1  11      179.97      163.12     52.23 o
  -4   0  11        1.25       43.54     33.64 o
  -3   0  11      796.82      644.76     79.35 o
  -2   0  11     2007.74     2157.85    127.39 o
  -1   0  11      149.95      136.97     42.25 o
   0   0  11      233.49      202.55     48.69 o
   1   0  11     6582.45     6369.33    204.97 o
   2   0  11     5919.16     5677.33    190.00 o
   3   0  11       25.92       37.66     26.07 o
   4   0  11      219.56      234.74     49.33 o
   5   0  11      293.89      300.57     54.64 o
   6   0  11      798.23      729.02     76.29 o
   7   0  11      406.09      445.59     64.46 o
   8   0  11      646.57      662.79     80.31 o
   9   0  11       23.62        8.93     27.60 o
  -4   1  11     2707.31     2879.14    158.37 o
  -3   1  11       18.91       21.49     24.30 o
  -2   1  11     2294.59     2423.09    136.40 o
  -1   1  11      378.66      280.29     55.21 o
   0   1  11      170.68      188.79     45.39 o
   1   1  11     1398.43     1407.74     95.44 o
   2   1  11     4866.82     4950.48    178.73 o
   3   1  11      275.67      293.97     53.03 o
   4   1  11       43.91       25.99     24.14 o
   5   1  11      354.16      430.06     60.68 o
   6   1  11       21.49       48.69     26.64 o
   7   1  11       17.62       24.14     29.37 o
   8   1  11      120.28       62.69     32.75 o
   9   1  11       27.57       42.41     36.46 o
  10   1  11      528.52      503.13     78.22 o
  -4   2  11     5183.48     5275.84    216.40 o
  -3   2  11     1341.99     1381.11    109.20 o
  -2   2  11       17.01        1.13     24.14 o
  -1   2  11       58.88       49.89     31.63 o
   0   2  11      141.33      119.50     35.89 o
   1   2  11        0.23        3.06     21.81 o
   2   2  11       65.53       53.52     29.05 o
   3   2  11       26.63       69.37     27.76 o
   4   2  11      181.48      223.64     46.35 o
   5   2  11       13.50       -0.32     21.57 o
   6   2  11     2045.92     2135.64    118.38 o
   7   2  11     2258.79     2131.70    120.47 o
   8   2  11      205.14      158.13     45.31 o
   9   2  11      111.53      140.59     44.18 o
  10   2  11     2113.29     2426.72    147.99 o
  -4   3  11      144.92      133.67     44.82 o
  -3   3  11       91.60      122.97     44.82 o
  -2   3  11        0.09        3.46     24.06 o
  -1   3  11       16.64      -16.74     18.19 o
   0   3  11      557.24      583.84     71.46 o
   1   3  11     3295.36     3275.72    146.71 o
   2   3  11      136.66       74.36     30.74 o
   3   3  11      497.36      501.04     63.90 o
   4   3  11     2514.94     2418.75    122.32 o
   5   3  11     1518.14     1552.44    101.08 o
   6   3  11      604.06      579.66     67.76 o
   7   3  11     2882.62     2730.11    136.32 o
   8   3  11      275.45      168.59     44.99 o
   9   3  11       21.94       34.12     32.19 o
  10   3  11      408.54      535.08     82.08 o
  11   3  11      807.48      731.84     95.68 o
  -4   4  11       62.70       73.88     37.90 o
  -3   4  11      704.34      655.39     81.76 o
  -2   4  11       44.38       15.13     24.38 o
  -1   4  11      942.92     1009.23     90.53 o
   0   4  11     1240.56     1320.11     98.34 o
   1   4  11     6064.38     6119.22    206.02 o
   2   4  11     2766.32     2655.75    130.53 o
   3   4  11      499.14      492.75     63.74 o
   4   4  11     2674.04     2460.03    124.66 o
   5   4  11     5994.40     6482.64    208.67 o
   6   4  11      273.48      211.81     45.23 o
   7   4  11       76.45       79.51     30.74 o
   8   4  11       10.60       -9.42     19.64 o
   9   4  11       69.95       69.85     34.44 o
  10   4  11        4.44        5.31     28.73 o
  11   4  11      152.25      177.21     57.06 o
  -4   5  11     2959.85     3097.79    166.50 o
  -3   5  11       71.46       77.50     37.66 o
  -2   5  11      886.35      859.15     88.36 o
  -1   5  11     4998.90     5381.91    203.04 o
   0   5  11      515.60      519.46     68.73 o
   1   5  11     1071.05     1016.64     87.07 o
   2   5  11     1279.79     1171.23     91.82 o
   3   5  11      673.88      794.69     76.21 o
   4   5  11      447.06      322.30     55.45 o
   5   5  11       22.87       57.14     28.89 o
   6   5  11      258.56      134.15     40.32 o
   7   5  11        4.79       -0.40     16.50 o
   8   5  11       79.69       58.10     29.45 o
   9   5  11     1346.25     1253.80    106.55 o
  10   5  11     1422.85     1572.96    126.02 o
  11   5  11       50.10       55.69     46.76 o
  -4   6  11     1453.28     1351.98    119.10 o
  -3   6  11      244.19      279.97     63.90 o
  -2   6  11      269.57      283.03     61.08 o
  -1   6  11      559.32      534.75     72.83 o
   0   6  11      236.40      256.39     53.27 o
   1   6  11        0.44       37.26     29.53 o
   2   6  11        9.12        6.20     21.25 o
   3   6  11      463.29      531.21     67.04 o
   4   6  11     1883.38     1578.19    101.32 o
   5   6  11      643.49      741.74     76.05 o
   6   6  11     2780.85     2528.76    126.83 o
   7   6  11       37.48       41.44     26.32 o
   8   6  11        0.90       29.53     26.23 o
   9   6  11     1448.65     1631.22    115.08 o
  10   6  11     5469.86     6526.82    244.80 o
  11   6  11     1086.96     1493.69    136.40 o
  -3   7  11       29.51       12.39     37.82 o
  -2   7  11      458.67      469.57     72.51 o
  -1   7  11       67.38       70.17     35.81 o
   0   7  11     3322.09     3524.15    161.03 o
   1   7  11      658.01      669.40     51.98 o
   2   7  11        3.04       17.38     25.19 o
   3   7  11     1374.73     1580.68    102.93 o
   4   7  11     5273.69     5086.25    185.41 o
   5   7  11     3882.75     3722.84    154.27 o
   6   7  11      462.41      396.18     59.15 o
   7   7  11       10.32       -2.01     20.84 o
   8   7  11      630.43      613.38     74.12 o
   9   7  11      622.29      757.19     85.46 o
  10   7  11      849.72      930.13    101.24 o
  11   7  11       63.32       23.42     44.90 o
  -3   8  11      129.04      108.48     51.75 o
  -2   8  11     3788.05     3879.20    179.62 o
  -1   8  11     2522.01     2366.20    137.77 o
   0   8  11     1070.81     1241.48     99.71 o
   1   8  11     1506.46     1574.20     86.35 o
   2   8  11      609.17      655.14     51.67 o
   3   8  11       71.75       42.01     29.29 o
   4   8  11     4123.28     4239.09    166.02 o
   5   8  11     1685.61     1721.11    105.66 o
   6   8  11      322.16      395.77     60.68 o
   7   8  11      323.09      293.57     54.08 o
   8   8  11        8.37       25.59     23.58 o
   9   8  11      408.34      416.70     68.73 o
  10   8  11        7.48       20.60     33.24 o
  11   8  11       28.28       19.23     37.34 o
  12   8  11       91.63      172.22     75.57 o
  -3   9  11       11.43        3.86     37.50 o
  -2   9  11     2200.57     2214.10    140.27 o
  -1   9  11     4975.47     4665.20    194.43 o
   0   9  11      790.43      822.69     86.19 o
   1   9  11       88.57       55.91     44.82 o
   2   9  11      862.37      770.58     56.95 o
   3   9  11       90.26       97.99     26.86 o
   4   9  11        0.95      -18.71     18.71 o
   5   9  11        6.04       27.44     25.35 o
   6   9  11       29.02        7.48     21.41 o
   7   9  11      387.14      323.51     55.69 o
   8   9  11      535.15      558.66     69.77 o
   9   9  11     3159.31     3354.99    157.25 o
  10   9  11     1379.99     1379.74    114.52 o
  11   9  11        1.25      -28.49     28.49 o
  12   9  11      390.37      669.87    116.77 o
  -2  10  11        0.28       16.66     39.83 o
  -1  10  11       67.14       21.57     32.51 o
   0  10  11       11.76       24.52     20.79 o
   1  10  11      295.08      325.80     88.76 o
   2  10  11        2.77        7.30     17.68 o
   3  10  11     2329.98     2456.49    176.80 o
   4  10  11     1024.61      915.74     61.11 o
   5  10  11      264.42      200.42     34.84 o
   6  10  11        7.85       12.01     16.49 o
   7  10  11     2018.49     2032.17    248.14 o
   8  10  11      345.75      260.66     52.87 o
   9  10  11     2813.63     2707.65    139.06 o
  10  10  11     1250.86     1623.74    117.01 o
  11  10  11       27.36       41.12     42.09 o
  12  10  11      113.84       85.63     67.44 o
  -2  11  11      225.96      171.73     58.51 o
  -1  11  11      256.28      266.21     62.53 o
   0  11  11      614.61      496.66     57.26 o
   1  11  11      469.69      458.09     67.96 o
   2  11  11      229.68      243.48     39.95 o
   3  11  11     3307.80     3416.45    116.91 o
   4  11  11     5114.57     5075.53    138.84 o
   5  11  11      412.36      462.16     67.60 o
   6  11  11       38.02       43.34     22.45 o
   7  11  11     2151.74     2011.22     87.89 o
   8  11  11     1845.18     1775.65     84.78 o
   9  11  11        0.03       -3.46     33.64 o
  10  11  11      116.63       63.25     55.21 o
  11  11  11        0.02      -37.10     47.32 o
   0  12  11       47.01       13.28     34.77 o
   1  12  11      577.67      440.04     75.97 o
   2  12  11     2870.06     3041.95    167.71 o
   3  12  11        4.33       22.61     28.89 o
   4  12  11     1292.16     1262.89    114.92 o
   5  12  11      258.15      243.03     59.63 o
   6  12  11       38.27       46.19     33.40 o
   7  12  11       10.16       17.95     34.04 o
   8  12  11       11.94       31.63     40.48 o
   9  12  11        7.58       22.61     37.10 o
  10  12  11       11.12       16.34     47.00 o
  11  12  11      137.71      115.64     70.01 o
   0  13  11        0.30       26.96     37.26 o
   1  13  11       13.44       10.62     33.64 o
   2  13  11       29.63       22.37     36.46 o
   3  13  11       70.38       56.90     33.64 o
   4  13  11       43.49       19.96     30.66 o
   5  13  11        7.21       -3.22     22.05 o
   6  13  11      136.36      141.72     51.75 o
   7  13  11       57.35       47.56     48.12 o
   8  13  11      300.69      262.27     69.77 o
   9  13  11      617.16      525.82     95.36 o
  10  13  11       15.87       25.83     47.72 o
   2  14  11      587.54      514.80     89.49 o
   3  14  11     1593.53     1581.57    136.97 o
   4  14  11       56.15       24.79     36.37 o
   5  14  11       25.31        7.08     30.82 o
   6  14  11      886.17      835.57    105.58 o
   7  14  11     2725.91     2691.32    172.54 o
   8  14  11      146.92      123.53     56.57 o
   4  -2  12      117.06       78.87     54.08 o
   5  -2  12        6.48       -1.77     41.93 o
  -1   0  12     1711.64     1667.44    114.76 o
   0   0  12        0.08       25.91     29.70 o
   1   0  12       11.01       26.88     32.67 o
   2   0  12     1861.38     1647.80    107.92 o
   3   0  12       48.64       77.26     33.32 o
   4   0  12     1527.40     1661.64    109.37 o
   5   0  12      536.51      518.42     69.37 o
   6   0  12        0.36       66.71     36.70 o
   7   0  12      110.07       79.51     38.15 o
   8   0  12      698.11      628.59     78.14 o
  -3   1  12       35.11      105.74     46.03 o
  -2   1  12     2901.86     3223.09    163.12 o
  -1   1  12     4462.40     4537.25    191.21 o
   0   1  12      719.14      723.63     81.36 o
   1   1  12      291.17      257.04     56.73 o
   2   1  12     2085.63     2090.49    121.19 o
   3   1  12     1878.47     1956.42    118.54 o
   4   1  12       10.25       -1.45     25.75 o
   5   1  12       56.21       17.95     25.67 o
   6   1  12       26.30       59.07     34.52 o
   7   1  12      171.27      139.30     41.52 o
   8   1  12        0.06       -2.49     25.11 o
   9   1  12      442.51      448.00     75.40 o
  -3   2  12      776.30      820.52     93.43 o
  -2   2  12       18.11        5.15     26.32 o
  -1   2  12      625.38      567.43     76.85 o
   0   2  12       29.28       26.32     34.44 o
   1   2  12        0.76      -19.56     21.57 o
   2   2  12       86.36       96.65     38.95 o
   3   2  12      245.79      230.56     52.07 o
   4   2  12      171.57      210.92     49.89 o
   5   2  12       17.25       -4.75     22.69 o
   6   2  12      633.97      577.25     74.84 o
   7   2  12     2229.40     2348.33    133.91 o
   8   2  12     1116.38     1017.44     95.28 o
   9   2  12      162.14       78.30     36.46 o
  -3   3  12       92.16      110.65     43.05 o
  -2   3  12        3.49       -2.82     23.90 o
  -1   3  12       55.44       34.12     29.05 o
   0   3  12       10.49      -21.97     21.97 o
   1   3  12      893.42      834.36     83.45 o
   2   3  12      591.06      585.13     71.78 o
   3   3  12     1359.97     1386.50    100.83 o
   4   3  12     2565.98     2649.07    137.13 o
   5   3  12       85.96      115.56     38.31 o
   6   3  12      478.16      463.94     66.95 o
   7   3  12     4417.66     4418.79    183.72 o
   8   3  12     2516.34     2472.51    140.11 o
   9   3  12       96.48      136.65     42.65 o
  10   3  12        0.17      -15.77     32.19 o
  -3   4  12      951.35     1008.59    101.96 o
  -2   4  12     2020.84     1955.38    131.25 o
  -1   4  12       72.96       46.68     32.75 o
   0   4  12        9.71        0.08     25.35 o
   1   4  12     4690.91     4918.05    194.19 o
   2   4  12     6484.44     6612.85    222.67 o
   3   4  12      152.55      172.62     47.24 o
   4   4  12      174.76      156.04     44.26 o
   5   4  12       53.01       36.86     26.48 o
   6   4  12        0.62        2.66     26.80 o
   7   4  12      295.74      324.88     59.39 o
   8   4  12      119.63       64.46     34.68 o
   9   4  12       12.96       47.16     30.42 o
  10   4  12       53.18       28.49     32.99 o
  -2   5  12     1019.03     1282.53    111.86 o
  -1   5  12       12.33       22.13     33.88 o
   0   5  12      103.11       97.37     39.43 o
   1   5  12      535.94      462.89     70.25 o
   2   5  12     2391.62     2358.47    130.85 o
   3   5  12     1001.19      986.62     90.53 o
   4   5  12      188.54      281.02     55.85 o
   5   5  12        7.49        4.91     21.65 o
   6   5  12      356.24      348.62     61.56 o
   7   5  12       21.11        7.56     21.49 o
   8   5  12        6.33      -18.51     18.51 o
   9   5  12        0.02       -5.87     23.42 o
  10   5  12      500.03      349.74     68.89 o
  -2   6  12      170.20      209.80     62.45 o
  -1   6  12      181.56      210.28     56.73 o
   0   6  12        9.59        5.23     28.25 o
   1   6  12        1.59       17.54     31.30 o
   2   6  12      185.14      151.05     44.50 o
   3   6  12      135.58       38.71     30.34 o
   4   6  12       31.59       29.78     29.78 o
   5   6  12        3.68        2.33     23.90 o
   6   6  12     2886.26     3030.36    149.92 o
   7   6  12     5179.14     5706.54    206.90 o
   8   6  12       73.84       78.62     36.78 o
   9   6  12      108.40      111.14     44.50 o
  10   6  12     2064.12     2567.55    158.54 o
  -2   7  12      124.57       80.96     47.64 o
  -1   7  12       99.42       93.43     41.93 o
   0   7  12     1549.69     1605.95    116.29 o
   1   7  12     3925.17     4022.13    179.94 o
   2   7  12       83.47       82.00     42.01 o
   3   7  12      393.63      379.76     64.54 o
   4   7  12     1385.52     1390.60    100.59 o
   5   7  12     3271.21     2978.37    146.87 o
   6   7  12      692.62      743.26     82.25 o
   7   7  12     3452.61     3193.24    152.02 o
   8   7  12     1016.87      875.97     89.09 o
   9   7  12      113.76       88.20     40.64 o
  10   7  12      744.10      852.23    101.72 o
  11   7  12      549.32      475.36     89.25 o
  -2   8  12        8.56       -5.47     33.72 o
  -1   8  12     1116.39     1096.63    106.39 o
   0   8  12      986.79      956.20     96.57 o
   1   8  12     7011.57     7160.80    243.44 o
   2   8  12     2564.11     2526.09     96.22 o
   3   8  12       74.67       49.57     32.11 o
   4   8  12      806.74      932.06     88.84 o
   5   8  12     3836.87     4257.60    175.35 o
   6   8  12      543.47      430.46     65.43 o
   7   8  12      329.26      284.64     57.30 o
   8   8  12       12.64       21.65     30.74 o
   9   8  12      338.86      454.68     72.19 o
  10   8  12      269.70      308.06     68.81 o
  11   8  12       32.82       34.52     48.61 o
  -1   9  12     1425.43     1330.89    116.85 o
   0   9  12      736.75      849.49     93.19 o
   1   9  12      302.53      287.05     57.98 o
   2   9  12      200.40      146.14     30.22 o
   3   9  12        0.31       12.07     18.06 o
   4   9  12       33.04       20.56     31.02 o
   5   9  12      102.35       70.01     35.25 o
   6   9  12      470.56      427.64     66.39 o
   7   9  12        1.22       22.29     27.60 o
   8   9  12        1.24      -21.57     21.57 o
   9   9  12     1413.56     1350.37    108.72 o
  10   9  12     2212.22     2276.87    143.65 o
  11   9  12       15.98      -34.93     34.93 o
  -1  10  12        4.38        2.49     40.08 o
   0  10  12       17.90       35.25     39.83 o
   1  10  12       37.05       22.29     23.02 o
   2  10  12      296.50      256.82     41.78 o
   3  10  12      112.01      172.78     93.15 o
   4  10  12     1119.21     1030.25     67.81 o
   5  10  12        0.20       25.27     18.72 o
   6  10  12     2376.61     2232.71    255.67 o
   7  10  12      406.59      393.76     64.14 o
   8  10  12      123.49      103.97     43.13 o
   9  10  12     1519.95     1444.04    112.18 o
  10  10  12     3627.53     3646.71    177.45 o
  11  10  12      421.27      617.40     97.37 o
  -1  11  12        0.22       -3.70     45.71 o
   0  11  12     2637.87     2494.56    151.53 o
   1  11  12     1360.57     1350.15    134.88 o
   2  11  12       36.47       13.34     29.01 o
   3  11  12      494.14      486.40     54.20 o
   4  11  12     5706.27     5415.12    213.14 o
   5  11  12     2026.63     1955.04     88.58 o
   6  11  12        0.39        7.80     19.02 o
   7  11  12       15.26       39.68     22.33 o
   8  11  12      296.84      316.85     87.32 o
   9  11  12       30.48       48.67     28.12 o
  10  11  12      217.58      205.20    108.64 o
  11  11  12      132.75      306.61     72.51 o
   1  12  12     1122.51     1266.51    117.01 o
   2  12  12        2.52      -21.81     21.81 o
   3  12  12       13.30       -1.77     31.87 o
   4  12  12      957.85     1011.00    108.64 o
   5  12  12     1547.71     1614.65    125.70 o
   6  12  12      301.10      252.85     62.21 o
   7  12  12       47.49       71.38     35.25 o
   8  12  12       12.26      -32.03     32.03 o
   9  12  12        3.83        9.58     42.09 o
  10  12  12        5.57       14.57     49.33 o
   2  13  12       54.33       58.42     43.54 o
   3  13  12       15.72       39.27     36.86 o
   4  13  12        0.83       28.49     34.28 o
   5  13  12      258.79      273.69     68.81 o
   6  13  12       26.68       26.64     36.13 o
   7  13  12       81.17       79.67     43.86 o
   8  13  12       21.36       -8.93     29.70 o
   9  13  12     1988.99     2284.44    165.38 o
   4  14  12      913.15      935.28    113.55 o
   5  14  12      100.05       58.75     47.08 o
   6  14  12       51.12       -8.21     35.01 o
   7  14  12      748.53      786.32    110.09 o
   0   1  13     1619.52     1671.46    117.57 o
   1   1  13        0.98      -25.35     25.35 o
   2   1  13        0.94       14.00     29.86 o
   3   1  13      102.42       51.10     32.83 o
   4   1  13        6.48        0.32     31.39 o
   5   1  13      149.81       75.73     42.81 o
   6   1  13       43.94       37.02     31.39 o
   7   1  13        9.71       56.33     35.49 o
  -1   2  13      787.98      742.30     91.18 o
   0   2  13      819.66      920.23     96.73 o
   1   2  13      169.97      253.58     58.99 o
   2   2  13        0.59      -19.31     21.73 o
   3   2  13       58.28       76.53     38.31 o
   4   2  13      671.38      706.97     80.88 o
   5   2  13       34.07       16.82     25.91 o
   6   2  13      281.17      235.63     57.30 o
   7   2  13      145.99      161.11     50.38 o
   8   2  13      584.83      759.28     89.97 o
  -1   3  13        0.01       11.51     22.85 o
   0   3  13      256.75      255.43     55.69 o
   1   3  13       66.40      118.22     46.35 o
   2   3  13      305.76      195.71     50.78 o
   3   3  13     1563.55     1374.35    107.51 o
   4   3  13     5246.76     5288.96    203.04 o
   5   3  13     1262.54     1423.12    107.19 o
   6   3  13      162.02       46.84     40.00 o
   7   3  13      787.53      984.45     96.97 o
   8   3  13     2369.96     2403.06    142.12 o
  -1   4  13     1388.57     1233.84    112.26 o
   0   4  13       56.08       14.73     30.82 o
   1   4  13       20.93       10.62     24.71 o
   2   4  13     1753.24     1762.72    118.30 o
   3   4  13      323.29      295.91     60.36 o
   4   4  13     2378.10     2221.83    131.74 o
   5   4  13     2037.46     1914.25    121.84 o
   6   4  13      411.65      280.45     59.95 o
   7   4  13      649.06      592.46     80.88 o
   8   4  13      510.73      569.60     80.64 o
   9   4  13      155.44       70.90     36.46 o
  -1   5  13     3109.82     3219.96    173.26 o
   0   5  13      155.82      156.76     50.14 o
   1   5  13       21.00        1.45     24.95 o
   2   5  13     1186.80     1198.67    104.21 o
   3   5  13     1246.02     1279.79    105.26 o
   4   5  13       49.59       99.47     38.31 o
   5   5  13        8.32        7.56     24.54 o
   6   5  13      168.88      185.74     51.34 o
   7   5  13      431.47      389.66     70.09 o
   8   5  13        7.12       42.97     31.30 o
   9   5  13      856.98      905.42     97.78 o
  -1   6  13      109.91      129.64     46.76 o
   0   6  13       17.69       29.61     34.20 o
   1   6  13       88.93       39.19     33.64 o
   2   6  13      102.24      161.11     48.53 o
   3   6  13      854.26      903.49     91.50 o
   4   6  13      286.31      259.13     55.29 o
   5   6  13       54.51       84.18     41.20 o
   6   6  13      873.05      753.24     84.02 o
   7   6  13     2914.75     3029.95    158.45 o
   8   6  13      678.80      824.06     93.67 o
   9   6  13      330.20      293.73     67.84 o
   0   7  13        7.34       34.85     39.83 o
   1   7  13     2312.14     2543.73    151.21 o
   2   7  13      773.88      735.54     86.91 o
   3   7  13      854.85      913.39     95.52 o
   4   7  13     2469.91     2423.74    142.52 o
   5   7  13        0.38      -24.30     24.30 o
   6   7  13       31.34       -1.37     26.32 o
   7   7  13     4430.19     4686.21    199.01 o
   8   7  13     2136.02     1761.99    121.84 o
   9   7  13       31.66       39.11     37.18 o
   0   8  13        3.67      -14.40     31.55 o
   1   8  13     2419.77     2546.38    151.69 o
   2   8  13     4844.21     4890.51    142.72 o
   3   8  13      473.82      608.39     82.16 o
   4   8  13      105.75      125.38     43.30 o
   5   8  13      160.00      143.08     45.63 o
   6   8  13      365.62      418.47     70.01 o
   7   8  13       18.23      -16.90     30.58 o
   8   8  13      239.90      126.02     47.56 o
   9   8  13       87.09       99.47     49.97 o
  10   8  13      131.89      174.31     58.99 o
   0   9  13       38.02       57.94     45.23 o
   1   9  13      165.48      131.74     52.07 o
   2   9  13     1428.58     1440.45     79.47 o
   3   9  13      307.98      337.96     74.48 o
   4   9  13       61.00       58.55     32.63 o
   5   9  13       70.57       68.64     39.03 o
   6   9  13      103.49       82.73     41.52 o
   7   9  13      293.16      242.87     53.76 o
   8   9  13      239.74      164.25     49.97 o
   9   9  13       28.70       12.31     34.36 o
  10   9  13      631.00      663.03     94.48 o
   1  10  13      137.67      204.24     63.82 o
   2  10  13      226.37      240.07     61.32 o
   3  10  13      432.94      479.51     53.35 o
   4  10  13       25.96        8.25     21.19 o
   5  10  13      213.92      201.59     38.76 o
   6  10  13     1633.65     1671.86    117.65 o
   7  10  13     4041.76     3538.88    169.08 o
   8  10  13      484.38      466.03     75.81 o
   9  10  13       12.17       26.32     41.85 o
  10  10  13      849.46      748.66     96.89 o
   1  11  13     3002.84     3106.97    174.07 o
   2  11  13      332.65      397.16     57.58 o
   3  11  13      449.09      475.06     69.13 o
   4  11  13      154.61      145.52     35.92 o
   5  11  13     1343.49     1164.80     93.71 o
   6  11  13        0.30       -2.03     17.88 o
   7  11  13     2176.03     2181.38     99.67 o
   8  11  13      722.67      758.15     70.42 o
   9  11  13       55.67       51.42     42.81 o
  10  11  13       61.38      -36.70     36.70 o
   2  12  13     1846.03     1875.38    139.30 o
   3  12  13       36.23       21.89     30.41 o
   4  12  13       65.44       85.37     32.63 o
   5  12  13      416.87      380.89     74.84 o
   6  12  13      208.14      137.45     48.93 o
   7  12  13       70.87      101.48     48.28 o
   8  12  13        0.47        2.74     36.78 o
   9  12  13        0.42       -8.13     42.57 o
   4  13  13       57.72       75.24     44.82 o
   5  13  13      164.62      111.22     51.26 o
   6  13  13      517.75      398.43     81.36 o
   7  13  13       29.31        6.76     29.86 o
   8  13  13       75.32       42.73     47.16 o
   3   2  14        8.68      -13.20     26.56 o
   4   2  14      260.11      314.50     61.40 o
   2   3  14       58.22       28.25     39.27 o
   3   3  14        3.62       10.22     30.90 o
   4   3  14     1372.53     1290.90    111.70 o
   5   3  14     2045.46     2082.36    136.32 o
   6   3  14        2.02        3.30     30.50 o
   2   4  14      283.71      262.83     60.11 o
   3   4  14       97.63       45.15     31.47 o
   4   4  14      769.28      718.40     86.43 o
   5   4  14     3509.78     3476.75    172.30 o
   6   4  14     1078.21     1283.65    111.46 o
   2   5  14        0.04       -1.13     30.42 o
   3   5  14      376.66      420.24     74.20 o
   4   5  14       62.80       79.27     40.96 o
   5   5  14      111.07       50.94     38.71 o
   6   5  14       16.61      -11.99     22.13 o
   7   5  14       56.43      -33.80     33.80 o
   2   6  14      236.04      263.55     66.87 o
   3   6  14      256.46      308.78     63.41 o
   4   6  14     1317.46     1251.95    112.42 o
   5   6  14       41.51       11.99     32.59 o
   6   6  14      562.95      583.20     80.39 o
   7   6  14       72.85       93.11     39.19 o
   2   7  14      312.43      330.67     74.04 o
   3   7  14      199.61      155.07     56.17 o
   4   7  14     4920.11     5096.71    215.27 o
   5   7  14     2360.91     2438.30    147.75 o
   6   7  14        5.30       -5.07     36.21 o
   7   7  14       85.82      124.90     49.89 o
   8   7  14     1276.08     1223.38    118.06 o
   2   8  14      568.37      673.49     96.33 o
   3   8  14      728.10      732.00     96.49 o
   4   8  14      534.19      416.38     79.91 o
   5   8  14     1176.85     1154.33    112.66 o
   6   8  14       10.42       16.01     40.08 o
   7   8  14        8.03       25.67     37.90 o
   8   8  14      114.58       40.96     46.03 o
   3   9  14      291.31      249.48     42.85 o
   4   9  14      112.08        5.79     37.58 o
   5   9  14       39.19        0.89     38.95 o
   6   9  14        1.48        9.01     38.55 o
   7   9  14      252.11      277.96     65.27 o
   8   9  14        9.51       18.75     38.71 o
   3  10  14     1056.55     1083.92     77.27 o
   4  10  14      861.63      817.42     68.53 o
   5  10  14       14.73        5.63     20.96 o
   6  10  14       72.72       63.33     45.47 o
   7  10  14     2605.41     2289.35    146.38 o
   8  10  14     1108.71      864.86     98.98 o
   3  11  14      447.08      431.83     77.98 o
   4  11  14     1823.93     1793.66    137.57 o
   5  11  14      111.60       72.77     28.96 o
   6  11  14        0.18       18.50     31.55 o
   7  11  14     1307.08     1250.61     84.14 o
   4  12  14       51.24       12.47     35.25 o
   5  12  14       63.89       29.05     25.75 o
   6  12  14        2.22      -20.79     20.79 o
   7  12  14       22.43        1.65     40.00 o
   5  10  15      256.50      194.11     58.99 o
 
